# Supplementary material for: Alcohol Regulates Genes that Are Associated with Response to Endocrine Therapy and Attenuates the Actions of Tamoxifen in Breast Cancer Cells
Source: PLoS One. 2015 Dec 14;10(12):e0145061. doi: 10.1371/journal.pone.0145061 (PMC4681367; doi:10.1371/journal.pone.0145061)
Supplement: S1 Table — (XLSX) [file pone.0145061.s001.xlsx]

## Sheet: Sheet1
	Forward	Reverse
H19	5’-AGCCTCCACGACTCTGTTTC-3’	5’-TCCACAACTCCAACCAGTGC-3’
PPARG	5’-ATGAGTCTTCACCCGCTCCT-3’	5’-GGAAATGTTGGCAGTGGCTC-3’
WISP2	5’-CTGGGCTGATGGAAGATGGT-3’	5’-AGTGAGTTAGAGGAAAGGGGAC-3’
DHRS2	5’-GCAGAGGATTGGGGAGTCAG-3’	5’-TCAGAGCCGAGTGGAGTAGC-3’
SKP2	5’-CCCAGGAACTGCTCTCAAA-3’	5’-CTGCGGACAATCACAAAGT-3’
DHRS3	5’-AGCCACCTTGACACTTTTGAAC-3’	5’-TGGGTTTTGGAACGGGAGG-3’
BRAF	5’-TCTCACCAGTCCGTCTCCTT-3’	5’-TCCTCCATCACCACGAAATCC-3’
STIL	5’-CCAGCCACTTTCTGTATCC-3’	5’-GCACCCCCTGTTGGTC-3’
CYP26A1	5’-CCAGAAAGTGCGAGAAGAGC-3’	5’-TTCAGAGCAACCCGAAACCC-3’
TGFBI	5’-CCCTGAGAGACCTGCTGAAC-3’	5’-CGCCTTCCCGTTGATAGTGA-3’
ALDH1A3	5’-AGCAGCCGTGTTCACAAAAA-3’	5’-GTAGCAGTTGATCCAGACCGT-3’
