# Supplementary material for: Alcohol Regulates Genes that Are Associated with Response to Endocrine Therapy and Attenuates the Actions of Tamoxifen in Breast Cancer Cells
Source: PLoS One. 2015 Dec 14;10(12):e0145061. doi: 10.1371/journal.pone.0145061 (PMC4681367; doi:10.1371/journal.pone.0145061)
Supplement: S2 Table — (XLSX) [file pone.0145061.s002.xlsx]

## Sheet: limma_out_MCF7_EtOH_acceptedPro
Probe_ID	coefficients	FC	p.value	Bhadj_pvalue	ENSG	Gene_ID
ILMN_1343295	-0.15486	-1.11331	0.0147618	0.0358204	ENSG00000111640	GAPDH
ILMN_1651286	0.0750402	1.05339	0.0156294	0.0362795	ENSG00000134317	GRHL1
ILMN_1651329	-0.0597308	-1.04227	0.0226024	0.0398524	ENSG00000235687	RP11-20F24.5
ILMN_1651354	0.0798164	1.05688	0.0435948	0.0473807	ENSG00000118785	SPP1
ILMN_1651385	0.210393	1.157	0.0363496	0.0450503	ENSG00000116688	MFN2
ILMN_1651405	0.139208	1.1013	0.016982	0.0372439	ENSG00000028310	BRD9
ILMN_1651496	0.133817	1.09719	0.00399992	0.0269811	ENSG00000158373	HIST1H2BD
ILMN_1651499	0.150758	1.11015	0.0202192	0.0389676	ENSG00000113719	ERGIC1
ILMN_1651547	0.0964344	1.06913	0.0435307	0.0473811	ENSG00000170381	SEMA3E
ILMN_1651557	0.315641	1.24456	0.0190249	0.038455	ENSG00000178202	KDELC2
ILMN_1651617	0.13474	1.0979	0.00120601	0.0242937	ENSG00000168036	CTNNB1
ILMN_1651819	0.162745	1.11942	0.00446605	0.0273639	ENSG00000178234	GALNT11
ILMN_1651850	-0.146769	-1.10709	0.000268942	0.0208147	ENSG00000105193	RPS16
ILMN_1652082	-0.139188	-1.10128	0.0133512	0.0351216	ENSG00000102034	ELF4
ILMN_1652161	0.0915138	1.06549	0.0408694	0.0464798	ENSG00000127838	PNKD
ILMN_1652166	0.354853	1.27886	0.00559454	0.0290186	ENSG00000123201	GUCY1B2
ILMN_1652230	-0.127279	-1.09223	0.021996	0.0397116	ENSG00000225770	AC092933.1
ILMN_1652249	-0.240488	-1.18139	0.0194316	0.0385877	ENSG00000119383	PPP2R4
ILMN_1652280	0.157912	1.11567	0.0267544	0.0416541	ENSG00000156804	FBXO32
ILMN_1652409	0.129549	1.09395	0.00360883	0.0270754	ENSG00000042317	SPATA7
ILMN_1652472	0.198353	1.14739	0.0304949	0.0430767	ENSG00000157764	BRAF
ILMN_1652540	-0.185884	-1.13751	0.0390066	0.0458324	ENSG00000164620	RELL2
ILMN_1652722	-0.200061	-1.14875	0.00381821	0.0272557	ENSG00000156411	C14orf2
ILMN_1652762	-0.111605	-1.08043	0.024283	0.0408559	ENSG00000169635	HIC2
ILMN_1652790	0.219233	1.16411	0.0228557	0.0398214	ENSG00000013441	CLK1
ILMN_1652913	0.335069	1.26144	0.00246342	0.0265382	ENSG00000106462	EZH2
ILMN_1652939	-0.118868	-1.08588	0.0491645	0.0495521	ENSG00000204849	FAM75A1
ILMN_1652989	0.149936	1.10952	0.0263948	0.041534	ENSG00000030066	NUP160
ILMN_1653047	0.292832	1.22504	0.0367481	0.0449568	ENSG00000108406	DHX40
ILMN_1653263	0.214098	1.15998	0.000131959	0.0215606	ENSG00000169258	GPRIN1
ILMN_1653342	-0.171244	-1.12603	0.0362761	0.0450541	ENSG00000169718	DUS1L
ILMN_1653352	-0.0568522	-1.04019	0.0159015	0.0365648	ENSG00000229811	AC004841.1
ILMN_1653432	0.154419	1.11297	0.0137805	0.0353344	ENSG00000152795	HNRPDL
ILMN_1653599	-0.200016	-1.14871	0.000256533	0.0221901	ENSG00000099624	ATP5D
ILMN_1653618	0.215728	1.16129	0.039132	0.0458698	ENSG00000036549	ZZZ3
ILMN_1653622	0.0963893	1.06909	0.0464574	0.0484508	ENSG00000226380	AC058791.1
ILMN_1653718	-0.141908	-1.10336	0.0390832	0.0458309	ENSG00000158552	ZFAND2B
ILMN_1653801	-0.190545	-1.14119	0.00724723	0.0306237	ENSG00000187185	AC092118.1
ILMN_1653824	0.0849732	1.06067	0.0388393	0.0458004	ENSG00000058085	LAMC2
ILMN_1653871	0.117444	1.08481	0.0471831	0.0488095	ENSG00000105835	PBEF1
ILMN_1654118	-0.194837	-1.14459	0.00136709	0.0248186	ENSG00000171552	BCL2L1
ILMN_1654200	-0.0907613	-1.06493	0.0297302	0.0428191	ENSG00000153165	RGPD3
ILMN_1654289	-0.0580098	-1.04103	0.0207953	0.0390542	ENSG00000126767	ELK1
ILMN_1654322	-0.145529	-1.10614	0.0471998	0.0487925	ENSG00000069849	ATP1B3
ILMN_1654398	-0.280049	-1.21424	0.0340575	0.0441442	ENSG00000143344	RGL1
ILMN_1654445	-0.219097	-1.16401	0.0141789	0.0354292	ENSG00000169253	RP11-220D10.1
ILMN_1654516	-0.185534	-1.13724	0.0171732	0.037412	ENSG00000189077	TMEM120A
ILMN_1654552	0.0995631	1.07145	0.0446919	0.0477265	ENSG00000102738	MRPS31
ILMN_1654609	0.155338	1.11368	0.0275313	0.0421496	ENSG00000224032	C5orf26
ILMN_1654639	0.248651	1.1881	0.0189878	0.0384595	ENSG00000138642	HERC6
ILMN_1654671	0.11891	1.08591	0.0321787	0.0437125	ENSG00000141391	SLMO1
ILMN_1654690	-0.190227	-1.14094	3.52e-05	0.0172539	ENSG00000069998	CECR5
ILMN_1654692	-0.117878	-1.08514	0.0243088	0.0408526	ENSG00000116191	RALGPS2
ILMN_1654858	0.151495	1.11072	0.0179378	0.0380353	ENSG00000204597	AC092070.3
ILMN_1654861	-0.10509	-1.07556	0.0240454	0.040689	ENSG00000100412	ACO2
ILMN_1654893	-0.297854	-1.22931	0.0324938	0.0438168	ENSG00000140497	SCAMP2
ILMN_1654916	0.10883	1.07835	0.00168402	0.0252689	ENSG00000166813	KIF7
ILMN_1654920	0.164176	1.12053	0.0116385	0.033823	ENSG00000096746	HNRNPH3
ILMN_1654946	0.201274	1.14971	0.0244918	0.0409263	ENSG00000121413	ZSCAN18
ILMN_1654998	0.0616714	1.04367	0.0344493	0.0443588	ENSG00000100796	SMEK1
ILMN_1655039	-0.233324	-1.17554	0.0107042	0.033208	ENSG00000167114	SLC27A4
ILMN_1655046	-0.241544	-1.18226	0.0156186	0.036283	ENSG00000102898	NUTF2
ILMN_1655117	0.328368	1.25559	0.00232369	0.0264883	ENSG00000157796	WDR19
ILMN_1655177	-0.0576867	-1.0408	0.0449537	0.0477806	ENSG00000241973	PI4KA
ILMN_1655225	-0.166805	-1.12257	0.0207478	0.0390399	ENSG00000119559	C19orf25
ILMN_1655479	-0.15141	-1.11065	0.0143143	0.035526	ENSG00000205592	MUC19
ILMN_1655595	-0.163011	-1.11962	0.0430182	0.0471198	ENSG00000135919	SERPINE2
ILMN_1655608	-0.132447	-1.09615	0.00393886	0.0271929	ENSG00000114648	KLHL18
ILMN_1655614	0.184589	1.13649	0.00246374	0.0264448	ENSG00000096696	DSP
ILMN_1655635	0.22248	1.16674	0.0200068	0.0389411	ENSG00000165819	METTL3
ILMN_1655654	-0.316269	-1.24511	0.0367964	0.0449411	ENSG00000129255	MPDU1
ILMN_1655684	-0.147138	-1.10737	0.00184979	0.0254216	ENSG00000104835	SARS2
ILMN_1655740	-0.1796	-1.13257	0.0341278	0.0441575	ENSG00000019549	SNAI2
ILMN_1655765	0.0930739	1.06664	0.00455082	0.0273701	ENSG00000187145	MRPS21
ILMN_1655796	-0.199469	-1.14828	0.0252721	0.0411318	ENSG00000173926	39509
ILMN_1655871	0.0586022	1.04146	0.0240911	0.0407195	ENSG00000008128	CDC2L2
ILMN_1655922	-0.258874	-1.19654	0.0234525	0.0404302	ENSG00000100239	SAPS2
ILMN_1655935	0.0649097	1.04602	0.042843	0.0471032	ENSG00000121281	ADCY7
ILMN_1656111	0.118609	1.08569	0.000624982	0.0224155	ENSG00000007944	MYLIP
ILMN_1656185	-0.153098	-1.11196	0.00617381	0.0298148	ENSG00000140995	DEF8
ILMN_1656194	0.149328	1.10905	0.0426289	0.0470085	ENSG00000182612	TSPAN10
ILMN_1656293	-0.198256	-1.14731	0.00260616	0.0268937	ENSG00000108433	GOSR2
ILMN_1656316	0.140879	1.10258	0.0441742	0.0475535	ENSG00000147130	ZMYM3
ILMN_1656369	-0.187172	-1.13853	0.0338376	0.0442689	ENSG00000176907	C8orf4
ILMN_1656463	-0.190349	-1.14104	0.0429259	0.047124	ENSG00000149196	C11orf73
ILMN_1656553	0.0535849	1.03784	0.0379797	0.0455912	ENSG00000241014	RP11-244H3.1
ILMN_1656682	0.170966	1.12581	0.0125532	0.0346983	ENSG00000155096	AZIN1
ILMN_1656718	-0.192832	-1.143	0.0112148	0.0336215	ENSG00000140995	DEF8
ILMN_1657050	0.173418	1.12773	0.00751617	0.030787	ENSG00000164291	ARSK
ILMN_1657087	0.116906	1.08441	0.00273657	0.0270076	ENSG00000144331	ZNF385B
ILMN_1657111	0.201116	1.14959	0.00448998	0.0273963	ENSG00000185567	AHNAK2
ILMN_1657129	0.142159	1.10356	0.0226843	0.0398533	ENSG00000005020	SKAP2
ILMN_1657148	-0.134901	-1.09802	0.01978	0.0387821	ENSG00000235103	C19orf23
ILMN_1657237	-0.165573	-1.12161	0.0404714	0.0463679	ENSG00000095906	NUBP2
ILMN_1657373	-0.122892	-1.08892	0.0354847	0.0446749	ENSG00000090530	LEPREL1
ILMN_1657429	-0.13736	-1.09989	0.0200936	0.0389554	ENSG00000170545	SMAGP
ILMN_1657446	-0.224206	-1.16813	0.0423481	0.0469629	ENSG00000135778	C1orf57
ILMN_1657478	-0.163414	-1.11993	0.0460761	0.048207	ENSG00000179449	MAGEL2
ILMN_1657509	-0.261547	-1.19876	0.0184701	0.038254	ENSG00000182173	TSEN54
ILMN_1657618	-0.515987	-1.42997	0.00171889	0.0252763	ENSG00000146457	WTAP
ILMN_1657619	0.142194	1.10358	0.00923979	0.032197	ENSG00000164031	DNAJB14
ILMN_1657683	-0.131371	-1.09533	0.00576443	0.0293816	ENSG00000119280	C1orf198
ILMN_1657750	0.187215	1.13856	0.0132446	0.0349662	ENSG00000119946	CNNM1
ILMN_1657754	0.157608	1.11544	0.0108533	0.0331805	ENSG00000122484	RPAP2
ILMN_1657823	-0.223329	-1.16742	0.0137436	0.035363	ENSG00000124225	PMEPA1
ILMN_1657884	-0.214794	-1.16054	0.00898704	0.0318061	ENSG00000011052	NME1-NME2
ILMN_1658144	0.193163	1.14327	0.0103005	0.0329639	ENSG00000100815	TRIP11
ILMN_1658173	0.0974452	1.06988	0.0486452	0.0494352	ENSG00000196724	ZNF418
ILMN_1658206	0.072073	1.05123	0.0254899	0.0411448	ENSG00000116885	C1orf102
ILMN_1658259	-0.0984021	-1.07059	0.00718454	0.0306672	ENSG00000185721	DRG1
ILMN_1658290	-0.166417	-1.12227	0.00347779	0.0269873	ENSG00000067365	C16orf68
ILMN_1658333	0.0928913	1.06651	0.0430313	0.0471165	ENSG00000143369	ECM1
ILMN_1658399	0.0466414	1.03286	0.0324215	0.0437393	ENSG00000139187	KLRG1
ILMN_1658437	-0.166202	-1.1221	0.0496961	0.0498316	ENSG00000183605	SFXN4
ILMN_1658469	-0.178299	-1.13155	0.0322279	0.0437389	ENSG00000182165	TP53TG1
ILMN_1658563	-0.0536712	-1.0379	0.0365272	0.0450614	ENSG00000204889	KRT40
ILMN_1658571	-0.147232	-1.10744	0.00765893	0.0309408	ENSG00000198155	ZNF876P
ILMN_1658684	0.137958	1.10035	0.0403035	0.0462837	ENSG00000166377	ATP9B
ILMN_1658709	0.148279	1.10825	0.0101525	0.0329928	ENSG00000091136	LAMB1
ILMN_1659095	0.17046	1.12542	0.0400696	0.0462136	ENSG00000213862	CTD-2270N23.1
ILMN_1659099	0.148733	1.1086	0.0426392	0.0469846	ENSG00000134318	ROCK2
ILMN_1659110	0.148505	1.10842	0.00701203	0.0305517	ENSG00000215769	AC132812.1
ILMN_1659142	-0.149407	-1.10911	0.00542368	0.0290019	ENSG00000110492	MDK
ILMN_1659156	-0.0805044	-1.05739	0.0261457	0.0413856	ENSG00000134461	ANKRD16
ILMN_1659189	-0.181699	-1.13422	0.0256542	0.0411616	ENSG00000165233	C9orf89
ILMN_1659297	0.212478	1.15868	0.0357802	0.0447785	ENSG00000164930	FZD6
ILMN_1659306	-0.0769253	-1.05477	0.0185648	0.0382883	ENSG00000197321	SVIL
ILMN_1659537	-0.126484	-1.09163	0.00223781	0.0264313	ENSG00000159479	MED8
ILMN_1659583	-0.102545	-1.07367	0.0277549	0.0422501	ENSG00000135966	TGFBRAP1
ILMN_1659682	0.181111	1.13376	0.0236338	0.0404346	ENSG00000156958	GALK2
ILMN_1659725	-0.224724	-1.16855	0.0139135	0.0353977	ENSG00000077348	EXOSC5
ILMN_1659727	0.230642	1.17336	0.0300337	0.0428574	ENSG00000140326	CDAN1
ILMN_1659773	-0.209371	-1.15618	2.79e-05	0.0164108	ENSG00000243232	PCDHAC2
ILMN_1659786	0.226382	1.1699	0.00714984	0.0306526	ENSG00000122435	CCDC76
ILMN_1659820	0.0868219	1.06203	0.0235798	0.0404363	ENSG00000138430	OLA1
ILMN_1659845	0.187594	1.13886	0.00280429	0.026519	ENSG00000166398	KIAA0355
ILMN_1659885	0.146486	1.10687	0.0205178	0.0390821	ENSG00000111058	ACSS3
ILMN_1659888	-0.179767	-1.1327	0.0400767	0.0462036	ENSG00000173457	PPP1R14B
ILMN_1659952	-0.240376	-1.1813	0.000848787	0.0226935	ENSG00000087053	MTMR2
ILMN_1660027	-0.11894	-1.08594	0.00511879	0.0285661	ENSG00000072694	FCGR2B
ILMN_1660079	0.187077	1.13846	0.0464925	0.0484359	ENSG00000146083	RNF44
ILMN_1660144	0.119352	1.08625	0.00515642	0.0286133	ENSG00000100207	TCF20
ILMN_1660183	-0.241509	-1.18223	0.0376044	0.0454374	ENSG00000172932	ANKRD13D
ILMN_1660222	0.137269	1.09982	0.0169557	0.0372139	ENSG00000172167	MTBP
ILMN_1660345	-0.152461	-1.11146	0.0208903	0.0391079	ENSG00000182768	NGRN
ILMN_1660498	0.071306	1.05067	0.0314535	0.0435112	ENSG00000177954	RPS27
ILMN_1660551	0.238152	1.17948	0.00201901	0.0263907	ENSG00000007545	CRAMP1L
ILMN_1660552	0.321495	1.24962	0.000732582	0.0222116	ENSG00000112175	BMP5
ILMN_1660577	0.120066	1.08678	0.0220961	0.0396974	ENSG00000135390	ATP5G2
ILMN_1660629	0.198117	1.1472	0.0209144	0.0390782	ENSG00000160796	NBEAL2
ILMN_1660852	0.160317	1.11753	0.0231446	0.0400874	ENSG00000188177	ZC3H6
ILMN_1660864	0.152438	1.11145	0.0408628	0.0464903	ENSG00000103269	RHBDL1
ILMN_1661161	-0.0884185	-1.0632	0.00788809	0.0312232	ENSG00000196470	SIAH1
ILMN_1661335	0.307524	1.23758	0.0216907	0.0396719	ENSG00000115306	SPTBN1
ILMN_1661337	-0.19613	-1.14562	0.0306408	0.0430759	ENSG00000116649	SRM
ILMN_1661554	-0.220141	-1.16485	0.00838988	0.0313927	ENSG00000131504	DIAPH1
ILMN_1661636	0.179253	1.1323	0.00772775	0.0310059	ENSG00000121741	ZMYM2
ILMN_1661653	0.124777	1.09034	0.00334795	0.0271997	ENSG00000140543	DET1
ILMN_1661833	0.400991	1.32042	0.005267	0.0285798	ENSG00000101745	ANKRD12
ILMN_1661886	-0.122609	-1.0887	0.000210472	0.0238076	ENSG00000100823	APEX1
ILMN_1662049	0.213393	1.15941	0.0230964	0.0400746	ENSG00000155189	AGPAT5
ILMN_1662188	-0.0618877	-1.04383	0.0105251	0.0330002	ENSG00000085741	WNT11
ILMN_1662198	-0.143301	-1.10443	0.0386589	0.0458266	ENSG00000100401	RANGAP1
ILMN_1662214	-0.11514	-1.08308	0.0397734	0.0461252	ENSG00000171759	PAH
ILMN_1662232	-0.151863	-1.111	0.00398281	0.0271773	ENSG00000175203	DCTN2
ILMN_1662358	0.207816	1.15494	0.0429289	0.0471096	ENSG00000157601	MX1
ILMN_1662438	-0.0916859	-1.06561	0.0367782	0.0449749	ENSG00000142168	SOD1
ILMN_1662640	-0.135897	-1.09878	0.0281125	0.0423776	ENSG00000229230	C20orf127
ILMN_1662675	-0.119825	-1.0866	0.0136911	0.0352897	ENSG00000104755	ADAM2
ILMN_1662707	-0.0527346	-1.03723	0.0396018	0.046108	ENSG00000138802	SEC24B
ILMN_1662738	0.0920547	1.06589	0.00669407	0.0305703	ENSG00000005187	ACSM3
ILMN_1662795	0.212892	1.15901	0.00696035	0.0305985	ENSG00000104267	CA2
ILMN_1663032	0.0854201	1.061	0.0114356	0.033767	ENSG00000115226	FNDC4
ILMN_1663090	0.152918	1.11182	0.00416276	0.0270258	ENSG00000159140	SON
ILMN_1663092	0.0844464	1.06028	0.0129423	0.0348885	ENSG00000164442	CITED2
ILMN_1663113	-0.118346	-1.08549	0.0247927	0.0410098	ENSG00000100304	TTLL12
ILMN_1663160	0.179405	1.13242	0.00703749	0.0306173	ENSG00000130684	ZNF337
ILMN_1663327	-0.0700292	-1.04974	0.0142461	0.0354465	ENSG00000110693	SOX6
ILMN_1663397	0.106286	1.07645	0.011307	0.0336577	ENSG00000058404	CAMK2B
ILMN_1663401	0.142163	1.10356	0.0250648	0.04109	ENSG00000166173	LARP6
ILMN_1663490	-0.171044	-1.12587	0.0412256	0.0465073	ENSG00000118156	ZNF541
ILMN_1663577	0.205151	1.15281	0.0154537	0.0362146	ENSG00000116497	S100PBP
ILMN_1663616	-0.209953	-1.15665	0.0322746	0.0437417	ENSG00000168259	DNAJC7
ILMN_1663816	0.190227	1.14094	0.037946	0.0456438	ENSG00000153237	CCDC148
ILMN_1663866	-0.451766	-1.36771	0.00419896	0.0270815	ENSG00000120708	TGFBI
ILMN_1663893	-0.115126	-1.08307	0.00736466	0.03081	ENSG00000184385	C21orf128
ILMN_1663954	0.137265	1.09982	0.0146011	0.0358147	ENSG00000101158	TH1L
ILMN_1664071	0.106541	1.07664	0.0470701	0.0487441	ENSG00000118194	TNNT2
ILMN_1664122	-0.170339	-1.12532	0.00726846	0.0305816	ENSG00000111679	PTPN6
ILMN_1664265	-0.111252	-1.08017	0.0384504	0.0457639	ENSG00000146904	EPHA1
ILMN_1664294	-0.0980712	-1.07034	0.0221098	0.0396253	ENSG00000117385	LEPRE1
ILMN_1664367	-0.190714	-1.14133	0.0386936	0.0458308	ENSG00000119723	COQ6
ILMN_1664466	0.176812	1.13038	0.0212696	0.0394412	ENSG00000198642	KLHL9
ILMN_1664516	0.242132	1.18274	0.00405293	0.0269676	ENSG00000117724	CENPF
ILMN_1664761	-0.125365	-1.09078	0.00718813	0.0306381	ENSG00000149483	TMEM138
ILMN_1664815	-0.0654823	-1.04643	0.0251074	0.0410683	ENSG00000158711	ELK4
ILMN_1664922	0.166417	1.12227	0.0383932	0.0457514	ENSG00000136068	FLNB
ILMN_1664994	0.328427	1.25564	0.00015792	0.0221163	ENSG00000107789	MINPP1
ILMN_1665033	0.104195	1.07489	0.00887643	0.0318361	ENSG00000113389	NPR3
ILMN_1665065	-0.187204	-1.13856	0.0488461	0.0495025	ENSG00000132824	SERINC3
ILMN_1665094	-0.371857	-1.29402	0.0118463	0.0339903	ENSG00000090054	SPTLC1
ILMN_1665219	-0.10976	-1.07905	0.0379613	0.0455877	ENSG00000090006	LTBP4
ILMN_1665280	-0.183067	-1.13529	0.00423223	0.0271768	ENSG00000114902	SPCS1
ILMN_1665455	-0.142466	-1.10379	0.0352514	0.0445912	ENSG00000188215	DCUN1D3
ILMN_1665538	0.213975	1.15988	0.00315767	0.0268402	ENSG00000145604	SKP2
ILMN_1665730	0.158984	1.1165	0.0188177	0.0384058	ENSG00000135776	ABCB10
ILMN_1665831	-0.131075	-1.09511	0.00402627	0.0269733	ENSG00000104853	CLPTM1
ILMN_1665838	-0.0812377	-1.05793	0.0149834	0.0359724	ENSG00000085491	SLC25A24
ILMN_1665923	-0.180871	-1.13357	0.0127951	0.0348752	ENSG00000196407	THEM5
ILMN_1665964	0.221069	1.1656	0.00382521	0.0271738	ENSG00000033327	GAB2
ILMN_1666004	0.0719225	1.05112	0.0411203	0.0465312	ENSG00000106299	WASL
ILMN_1666050	-0.204522	-1.1523	0.0250944	0.0410927	ENSG00000164897	TMUB1
ILMN_1666096	0.165697	1.12171	0.0404515	0.0463631	ENSG00000123983	ACSL3
ILMN_1666208	0.269382	1.20529	0.0113131	0.0336419	ENSG00000129534	C14orf106
ILMN_1666409	-0.0753886	-1.05364	0.0116688	0.0338441	ENSG00000142507	PSMB6
ILMN_1666536	0.0656816	1.04658	0.017538	0.0378146	ENSG00000019102	VSIG2
ILMN_1666546	-0.168979	-1.12426	0.00111129	0.0243902	ENSG00000161326	DUSP14
ILMN_1666609	-0.146773	-1.10709	0.0276797	0.0422231	ENSG00000124422	USP22
ILMN_1666648	-0.252817	-1.19153	0.0333179	0.0441785	ENSG00000196504	PRPF40A
ILMN_1666715	-0.161039	-1.11809	0.0130964	0.0349197	ENSG00000147548	WHSC1L1
ILMN_1666819	-0.144935	-1.10568	0.0128231	0.0348547	ENSG00000019144	PHLDB1
ILMN_1666825	0.11352	1.08186	0.00826388	0.0316048	ENSG00000221953	C1orf229
ILMN_1666969	-0.0696958	-1.0495	0.0278076	0.0422428	ENSG00000135605	TEC
ILMN_1667060	0.147122	1.10736	0.00747987	0.0307668	ENSG00000185122	HSF1
ILMN_1667081	0.0546981	1.03864	0.0418399	0.0466987	ENSG00000118971	CCND2
ILMN_1667112	-0.178883	-1.13201	0.0373951	0.0453708	ENSG00000100225	FBXO7
ILMN_1667147	-0.0762173	-1.05425	0.0205559	0.0390536	ENSG00000152430	BOLL
ILMN_1667295	0.123544	1.08941	0.0288773	0.0426345	ENSG00000168140	VASN
ILMN_1667408	0.145034	1.10576	0.043837	0.0474511	ENSG00000159023	EPB41
ILMN_1667476	-0.105307	-1.07572	0.0374856	0.0453684	ENSG00000111321	LTBR
ILMN_1667561	0.195266	1.14493	0.0239084	0.0405739	ENSG00000006652	IFRD1
ILMN_1667626	-0.205365	-1.15298	0.028509	0.0424747	ENSG00000129521	EGLN3
ILMN_1667707	0.16288	1.11952	0.0193115	0.0385052	ENSG00000129128	SPCS3
ILMN_1667883	-0.200573	-1.14915	0.000392142	0.0217602	ENSG00000100296	THOC5
ILMN_1668092	0.0769065	1.05475	0.0364926	0.0450755	ENSG00000149564	ESAM
ILMN_1668283	-0.198053	-1.14715	0.00162015	0.0246884	ENSG00000068001	HYAL2
ILMN_1668411	-0.255826	-1.19402	0.0349091	0.0444065	ENSG00000115641	FHL2
ILMN_1668417	0.25387	1.1924	0.000296729	0.0207781	ENSG00000115935	WIPF1
ILMN_1668525	0.110138	1.07933	0.0310237	0.0432011	ENSG00000113580	NR3C1
ILMN_1668592	0.0705592	1.05012	0.0160487	0.0367024	ENSG00000243244	STON1
ILMN_1668605	-0.331032	-1.25791	0.0209301	0.0390827	ENSG00000138744	NAAA
ILMN_1668619	0.186233	1.13779	0.0179501	0.038034	ENSG00000084444	KIAA1467
ILMN_1668732	0.0440327	1.03099	0.0403309	0.0462971	ENSG00000159433	STARD9
ILMN_1668743	-0.0936597	-1.06707	0.0251721	0.0411056	ENSG00000150977	RILPL2
ILMN_1668814	-0.271097	-1.20672	0.0169003	0.0372035	ENSG00000100162	CENPM
ILMN_1668822	-0.214978	-1.16069	0.00209882	0.0263787	ENSG00000156127	BATF
ILMN_1668876	0.268912	1.2049	0.0113394	0.0336859	ENSG00000165338	HECTD2
ILMN_1668924	0.1849	1.13674	0.00832648	0.0315569	ENSG00000183092	BEGAIN
ILMN_1668960	-0.157333	-1.11522	0.0438551	0.0474358	ENSG00000165175	MID1IP1
ILMN_1669094	-0.120327	-1.08698	0.007283	0.030599	ENSG00000171161	ZNF672
ILMN_1669174	-0.0394991	-1.02776	0.0495865	0.0497726	ENSG00000113520	IL4
ILMN_1669177	-0.100838	-1.0724	0.0417379	0.0466557	ENSG00000102796	DHRS12
ILMN_1669252	0.0483796	1.0341	0.0302112	0.0429025	ENSG00000108094	CUL2
ILMN_1669259	0.147678	1.10779	0.00590227	0.0295214	ENSG00000168876	ANKRD49
ILMN_1669276	-0.0667734	-1.04737	0.00891862	0.0318708	ENSG00000174145	KIAA1239
ILMN_1669440	-0.0711504	-1.05055	0.00747556	0.0307922	ENSG00000162664	ZNF326
ILMN_1669497	0.150108	1.10965	0.00587984	0.0295096	ENSG00000144645	OSBPL10
ILMN_1669508	-0.0981843	-1.07043	0.0435479	0.0473823	ENSG00000006712	PAF1
ILMN_1669523	0.351441	1.27583	0.0352247	0.0445958	ENSG00000170345	FOS
ILMN_1669532	-0.0470833	-1.03317	0.0204054	0.0391469	ENSG00000253881	#N/A
ILMN_1669700	0.148989	1.10879	0.00120748	0.0241579	ENSG00000196911	KPNA5
ILMN_1669727	-0.128318	-1.09302	0.0261236	0.0414399	ENSG00000095787	WAC
ILMN_1669788	-0.148363	-1.10831	0.0277084	0.042223	ENSG00000183828	NUDT14
ILMN_1669898	-0.10297	-1.07398	0.0227222	0.0398723	ENSG00000172889	EGFL7
ILMN_1669927	-0.130226	-1.09446	0.00154543	0.0248367	ENSG00000163600	ICOS
ILMN_1669940	0.15131	1.11058	0.0150849	0.0360983	ENSG00000095209	TMEM38B
ILMN_1669983	-0.0749774	-1.05334	0.0210449	0.039148	ENSG00000132554	RGS22
ILMN_1670028	0.157329	1.11522	0.0301633	0.0428966	ENSG00000101577	LPIN2
ILMN_1670037	-0.236242	-1.17792	0.00570079	0.0293112	ENSG00000177700	POLR2L
ILMN_1670172	0.195081	1.14479	0.0136076	0.035322	ENSG00000136709	WDR33
ILMN_1670245	-0.128235	-1.09296	0.0365413	0.045041	ENSG00000109787	KLF3
ILMN_1670322	0.30685	1.237	0.0048172	0.0280542	ENSG00000157107	FCHO2
ILMN_1670439	-0.152075	-1.11117	0.0320307	0.043754	ENSG00000122068	FYTTD1
ILMN_1670542	-0.227501	-1.17081	0.0306871	0.0430175	ENSG00000004455	AK2
ILMN_1670746	-0.0796495	-1.05676	0.033725	0.0442199	ENSG00000152430	BOLL
ILMN_1670752	0.229366	1.17232	0.00178246	0.0253247	ENSG00000132680	KIAA0907
ILMN_1670769	0.175998	1.12975	0.00492848	0.0283653	ENSG00000031691	CENPQ
ILMN_1670841	-0.131015	-1.09506	0.00829388	0.0315554	ENSG00000214078	CPNE1
ILMN_1670870	0.190146	1.14088	0.00345081	0.02692	ENSG00000170017	ALCAM
ILMN_1670878	0.239118	1.18027	0.0338425	0.0442556	ENSG00000083896	YTHDC1
ILMN_1670899	-0.0756852	-1.05386	0.0045139	0.0273156	ENSG00000138829	FBN2
ILMN_1670901	-0.123962	-1.08972	0.0489383	0.0494937	ENSG00000006695	COX10
ILMN_1670931	0.171681	1.12637	0.0325801	0.0438527	ENSG00000121892	PDS5A
ILMN_1671004	0.195564	1.14517	0.0038695	0.0273563	ENSG00000136480	POLG2
ILMN_1671045	-0.139677	-1.10166	0.0238281	0.0405313	ENSG00000178429	RPS3AP5
ILMN_1671048	0.173284	1.12762	0.0366181	0.0450791	ENSG00000122482	ZNF644
ILMN_1671104	-0.0965866	-1.06924	0.0037108	0.0272156	ENSG00000166716	ZNF592
ILMN_1671114	0.180023	1.1329	0.0085947	0.0315963	ENSG00000227571	AC008735.1
ILMN_1671215	-0.189639	-1.14048	0.0282844	0.0423978	ENSG00000099364	FBXL19
ILMN_1671221	0.189869	1.14066	0.0134894	0.0353585	ENSG00000165219	GAPVD1
ILMN_1671288	-0.195527	-1.14514	0.0105327	0.0329189	ENSG00000136811	ODF2
ILMN_1671326	0.186234	1.13779	0.0105283	0.0329751	ENSG00000092847	EIF2C1
ILMN_1671404	0.240604	1.18149	0.001066	0.0237507	ENSG00000197321	SVIL
ILMN_1671427	0.0956707	1.06856	0.0440697	0.0474584	ENSG00000107829	FBXW4
ILMN_1671489	-0.189562	-1.14042	0.00895198	0.0318738	ENSG00000173599	PC
ILMN_1671494	-0.166435	-1.12228	0.000258142	0.0216913	ENSG00000111667	USP5
ILMN_1671583	0.184227	1.13621	0.00149943	0.0251989	ENSG00000133606	MKRN1
ILMN_1671603	-0.0988892	-1.07095	0.0373452	0.0453852	ENSG00000164758	MED30
ILMN_1671703	-0.185161	-1.13694	0.0257555	0.0411668	ENSG00000107796	ACTA2
ILMN_1671766	-0.113952	-1.08219	0.00300433	0.0265338	ENSG00000131187	F12
ILMN_1671818	-0.177276	-1.13075	0.00903725	0.031907	ENSG00000049247	UTS2
ILMN_1671844	0.0809622	1.05772	0.0134399	0.0352602	ENSG00000112319	EYA4
ILMN_1671885	-0.190019	-1.14078	0.0263215	0.0415076	ENSG00000089693	MLF2
ILMN_1671911	0.198642	1.14762	0.00807158	0.0313587	ENSG00000182979	MTA1
ILMN_1672114	0.089113	1.06372	0.00751645	0.0307453	ENSG00000173535	TNFRSF10C
ILMN_1672135	0.0658212	1.04668	0.0292621	0.0427097	ENSG00000197619	ZNF432
ILMN_1672191	-0.177437	-1.13087	0.0344584	0.044351	ENSG00000116459	ATP5F1
ILMN_1672320	-0.0608332	-1.04307	0.0473636	0.0488245	ENSG00000223945	RP11-458I7.1
ILMN_1672332	0.0571727	1.04042	0.0146957	0.0358376	ENSG00000228200	AC012313.2
ILMN_1672378	0.102856	1.0739	0.039614	0.0460857	ENSG00000188372	ZP3
ILMN_1672389	0.166486	1.12232	0.0136726	0.0353039	ENSG00000116791	CRYZ
ILMN_1672390	-0.0790612	-1.05633	0.0387794	0.0458217	ENSG00000091436	ZAK
ILMN_1672504	0.153313	1.11212	0.0291831	0.042764	ENSG00000160209	PDXK
ILMN_1672536	0.211827	1.15815	0.0159664	0.036571	ENSG00000077942	FBLN1
ILMN_1672554	0.129289	1.09375	0.00437678	0.0270992	ENSG00000170291	C17orf81
ILMN_1672564	0.131193	1.0952	0.00595424	0.0295302	ENSG00000117507	FMO6P
ILMN_1672589	-0.0964421	-1.06913	0.0092846	0.0322005	ENSG00000185033	SEMA4B
ILMN_1672596	-0.101241	-1.0727	0.0293722	0.0426164	ENSG00000050820	BCAR1
ILMN_1672611	0.16108	1.11812	0.0252336	0.0411375	ENSG00000140937	CDH11
ILMN_1672650	-0.282099	-1.21596	0.0129094	0.0348637	ENSG00000067225	PKM2
ILMN_1672717	0.120363	1.08701	0.0209301	0.0390581	ENSG00000133678	RP11-369J21.2
ILMN_1672742	0.0451316	1.03178	0.0411621	0.0465249	ENSG00000225485	ARHGAP23
ILMN_1672759	-0.130049	-1.09433	0.00394611	0.0271792	ENSG00000156026	CCDC109A
ILMN_1672807	0.183568	1.13569	0.00224733	0.0263322	ENSG00000169239	CA5B
ILMN_1672884	-0.2118	-1.15813	0.0454687	0.0480156	ENSG00000103707	MTFMT
ILMN_1673023	0.117211	1.08464	0.0235478	0.0404521	ENSG00000183495	EP400
ILMN_1673026	-0.157811	-1.11559	0.0250518	0.0411146	ENSG00000106554	CHCHD3
ILMN_1673042	-0.0645259	-1.04574	0.0328424	0.0439242	ENSG00000122257	RBBP6
ILMN_1673069	0.117018	1.08449	0.0340466	0.044169	ENSG00000142002	DPP9
ILMN_1673111	-0.263165	-1.20011	0.0497891	0.049823	ENSG00000170892	TSEN34
ILMN_1673138	0.104122	1.07484	0.0349558	0.0444082	ENSG00000177485	ZBTB33
ILMN_1673222	0.206183	1.15363	0.0407309	0.0464661	ENSG00000205189	ZBTB10
ILMN_1673282	-0.0950837	-1.06813	0.0362303	0.0450924	ENSG00000005893	LAMP2
ILMN_1673478	0.15911	1.1166	0.0240228	0.0406741	ENSG00000031003	FAM13B
ILMN_1673509	0.16564	1.12166	0.00689107	0.0306143	ENSG00000108107	RPL28
ILMN_1673649	0.0988588	1.07093	0.0374002	0.0453396	ENSG00000149428	HYOU1
ILMN_1673788	0.361538	1.28479	0.0125946	0.0346499	ENSG00000091527	CDV3
ILMN_1673820	0.315894	1.24478	0.0346129	0.0443558	ENSG00000071794	HLTF
ILMN_1673892	0.163456	1.11997	0.00846338	0.0313882	ENSG00000175066	GK5
ILMN_1673941	0.151263	1.11054	0.00441082	0.0271385	ENSG00000112183	RBM24
ILMN_1673944	-0.12418	-1.08989	0.0380049	0.0455842	ENSG00000101363	MANBAL
ILMN_1673991	-0.175618	-1.12945	0.0147799	0.0358052	ENSG00000138363	ATIC
ILMN_1674024	0.249236	1.18858	0.0267257	0.0416315	ENSG00000095574	IKZF5
ILMN_1674031	0.082726	1.05902	0.027212	0.0419007	ENSG00000171033	PKIA
ILMN_1674034	0.185799	1.13745	0.0129678	0.0348294	ENSG00000113648	H2AFY
ILMN_1674050	-0.145917	-1.10643	0.00360129	0.0271574	ENSG00000171812	COL8A2
ILMN_1674072	0.174686	1.12872	0.00429736	0.0271213	ENSG00000146587	RBAK
ILMN_1674097	0.0934358	1.06691	0.0315581	0.0435126	ENSG00000231850	GAGE2B
ILMN_1674160	-0.122872	-1.0889	0.00256585	0.0269506	ENSG00000136717	BIN1
ILMN_1674265	0.100788	1.07236	0.0205671	0.0390497	ENSG00000135407	AVIL
ILMN_1674551	0.128742	1.09334	0.0497857	0.0498535	ENSG00000113658	SMAD5
ILMN_1674609	-0.10132	-1.07275	0.0242865	0.0408386	ENSG00000175416	CLTB
ILMN_1674620	0.153849	1.11253	0.0195953	0.0387037	ENSG00000127990	SGCE
ILMN_1674662	0.063215	1.04479	0.0243245	0.0408558	ENSG00000140534	C15orf42
ILMN_1674817	0.171019	1.12585	0.00115966	0.0243611	ENSG00000162817	C1orf115
ILMN_1674866	-0.15276	-1.11169	0.0112341	0.0335768	ENSG00000171148	TADA3L
ILMN_1674924	0.070723	1.05024	0.0293557	0.0426557	ENSG00000196421	NCRNA00176
ILMN_1674941	-0.127321	-1.09226	0.0355155	0.0446945	ENSG00000177119	ANO6
ILMN_1675106	-0.241669	-1.18236	0.000495344	0.0227626	ENSG00000130733	YIPF2
ILMN_1675156	-0.186683	-1.13814	0.00518904	0.0287401	ENSG00000070831	CDC42
ILMN_1675266	-0.0968713	-1.06945	0.0299334	0.0428807	ENSG00000103174	NAGPA
ILMN_1675325	0.111859	1.08062	0.0333455	0.0441952	ENSG00000138792	ENPEP
ILMN_1675377	-0.0850058	-1.06069	0.0270083	0.041762	ENSG00000176371	ZSCAN2
ILMN_1675398	-0.188231	-1.13937	0.0202365	0.0389755	ENSG00000137124	ALDH1B1
ILMN_1675417	-0.066111	-1.04689	0.0224611	0.0397462	ENSG00000165757	KIAA1462
ILMN_1675427	0.113911	1.08216	0.0126152	0.0346742	ENSG00000243452	NBPF15
ILMN_1675546	0.0446248	1.03141	0.029561	0.0427428	ENSG00000206107	KRTAP27-1
ILMN_1675632	-0.185551	-1.13725	0.0174949	0.0377495	ENSG00000232560	C21orf37
ILMN_1675677	-0.0453019	-1.0319	0.0353848	0.0446639	ENSG00000160183	TMPRSS3
ILMN_1675797	-0.184058	-1.13608	0.000308646	0.0201717	ENSG00000086289	EPDR1
ILMN_1675844	-0.246905	-1.18666	0.00743516	0.0306688	ENSG00000071127	WDR1
ILMN_1675858	-0.0486907	-1.03433	0.0359948	0.0449705	ENSG00000124225	PMEPA1
ILMN_1676014	-0.215708	-1.16127	0.0088625	0.0318638	ENSG00000225766	DHRS4L1
ILMN_1676026	-0.100551	-1.07218	0.00359015	0.0272129	ENSG00000125901	MRPS26
ILMN_1676061	0.0900783	1.06443	0.0455081	0.0480227	ENSG00000232553	CLK2P
ILMN_1676280	-0.177932	-1.13126	0.0145281	0.035725	ENSG00000178694	NSUN3
ILMN_1676350	-0.0546392	-1.0386	0.0377165	0.0455354	ENSG00000164270	HTR4
ILMN_1676515	-0.128383	-1.09307	0.0322573	0.0437385	ENSG00000106348	IMPDH1
ILMN_1676563	-0.151141	-1.11045	0.0425204	0.0470122	ENSG00000166033	HTRA1
ILMN_1676600	-0.139469	-1.1015	0.00782283	0.0311325	ENSG00000176986	SEC24C
ILMN_1676611	-0.219114	-1.16402	0.00140787	0.024943	ENSG00000054148	PHPT1
ILMN_1676626	0.291259	1.22371	0.0220447	0.0397265	ENSG00000032219	ARID4A
ILMN_1676799	0.191465	1.14192	0.00267558	0.0269482	ENSG00000140259	MFAP1
ILMN_1676842	0.145585	1.10618	0.0413335	0.0465042	ENSG00000095564	BTAF1
ILMN_1676844	0.244183	1.18442	0.0136243	0.035272	ENSG00000174738	NR1D2
ILMN_1676891	0.113989	1.08222	0.0205233	0.0390674	ENSG00000155111	CDC2L6
ILMN_1677108	-0.236293	-1.17796	0.00340915	0.0270251	ENSG00000162949	CAPN13
ILMN_1677133	0.21966	1.16446	0.0121275	0.0344275	ENSG00000158411	MITD1
ILMN_1677239	0.218404	1.16345	0.0205334	0.039036	ENSG00000175455	CCDC14
ILMN_1677305	-0.170019	-1.12507	0.0479907	0.0490924	ENSG00000073008	PVR
ILMN_1677376	0.202015	1.1503	0.0079111	0.0312722	ENSG00000171316	CHD7
ILMN_1677385	0.131012	1.09506	0.0367026	0.0450323	ENSG00000176209	C8orf40
ILMN_1677396	0.141944	1.10339	0.0472363	0.0487959	ENSG00000102471	NDFIP2
ILMN_1677404	0.182565	1.1349	0.0242387	0.0408516	ENSG00000125249	RAP2A
ILMN_1677440	0.0954889	1.06843	0.0436182	0.0473537	ENSG00000182220	ATP6AP2
ILMN_1677483	-0.183133	-1.13535	0.0366612	0.0450378	ENSG00000171311	EXOSC1
ILMN_1677532	0.200286	1.14893	0.00599634	0.0294411	ENSG00000120948	TARDBP
ILMN_1677719	0.196237	1.14571	0.0184491	0.0382374	ENSG00000175264	CHST1
ILMN_1677768	-0.179688	-1.13264	0.00252587	0.0269151	ENSG00000127948	POR
ILMN_1677785	0.0720994	1.05125	0.0146599	0.0359291	ENSG00000188321	ZNF559
ILMN_1677829	0.177959	1.13128	0.0458642	0.0481737	ENSG00000198689	SLC9A6
ILMN_1677877	-0.106697	-1.07676	0.00165659	0.0249847	ENSG00000185651	UBE2L3
ILMN_1677919	0.158508	1.11613	0.0136757	0.0352809	ENSG00000100938	GMPR2
ILMN_1678037	-0.233171	-1.17542	0.0216484	0.0397428	ENSG00000149929	HIRIP3
ILMN_1678054	0.226741	1.17019	0.0337118	0.0442421	ENSG00000132109	TRIM21
ILMN_1678087	0.168516	1.1239	0.0153634	0.036205	ENSG00000085511	MAP3K4
ILMN_1678143	-0.195592	-1.14519	0.00596045	0.0294617	ENSG00000111348	ARHGDIB
ILMN_1678203	-0.144858	-1.10562	0.0308353	0.0430611	ENSG00000134597	RBMX2
ILMN_1678403	0.0613094	1.04341	0.0381833	0.0456678	ENSG00000152154	TMEM178
ILMN_1678494	0.122724	1.08879	0.0472234	0.0487997	ENSG00000183621	ZNF438
ILMN_1678541	0.134427	1.09766	0.0246103	0.0409614	ENSG00000088812	ATRN
ILMN_1678629	0.247414	1.18708	0.0166741	0.0370102	ENSG00000116641	DOCK7
ILMN_1678671	0.217889	1.16303	0.036342	0.0450598	ENSG00000114796	KLHL24
ILMN_1678680	0.237023	1.17856	0.0280979	0.0423991	ENSG00000138231	DBR1
ILMN_1678714	-0.159305	-1.11675	0.00054557	0.0229217	ENSG00000187492	CDH29
ILMN_1678766	-0.078967	-1.05626	0.037375	0.0453652	ENSG00000146425	DYNLT1
ILMN_1678814	-0.240461	-1.18137	0.0225144	0.0397688	ENSG00000198258	UBL5
ILMN_1678899	0.0736928	1.05241	0.0282103	0.0423732	ENSG00000134398	ERN2
ILMN_1678922	0.235009	1.17691	0.0474613	0.0488225	ENSG00000148634	HERC4
ILMN_1678961	-0.127512	-1.09241	0.0161497	0.0367051	ENSG00000151474	FRMD4A
ILMN_1679092	0.165862	1.12184	0.0424646	0.0469858	ENSG00000123570	RAB9B
ILMN_1679178	-0.116818	-1.08434	0.0142446	0.0354728	ENSG00000099624	ATP5D
ILMN_1679256	0.0899265	1.06432	0.032077	0.0436752	ENSG00000103723	AP3B2
ILMN_1679428	0.191352	1.14183	0.000273382	0.0206158	ENSG00000109220	CHIC2
ILMN_1679476	0.160839	1.11794	0.049508	0.0497108	ENSG00000159131	GART
ILMN_1679725	0.188787	1.13981	0.00379722	0.0273047	ENSG00000116005	PCYOX1
ILMN_1679837	0.155385	1.11372	0.0281134	0.0423573	ENSG00000126821	SGPP1
ILMN_1679881	0.167694	1.12326	0.0226757	0.0398859	ENSG00000165392	WRN
ILMN_1679949	-0.191314	-1.1418	0.0207116	0.0390717	ENSG00000125648	SLC25A23
ILMN_1679973	-0.080248	-1.0572	0.0419157	0.0467478	ENSG00000197233	OR1J2
ILMN_1680037	-0.137241	-1.0998	0.0214031	0.0396138	ENSG00000039523	FAM65A
ILMN_1680139	0.120966	1.08746	0.0267673	0.0416301	ENSG00000185022	MAFF
ILMN_1680223	0.213566	1.15955	0.000843809	0.0227674	ENSG00000135241	PNPLA8
ILMN_1680347	-0.110957	-1.07994	0.0324957	0.0437992	ENSG00000130803	ZNF317
ILMN_1680403	-0.0964226	-1.06912	0.0422373	0.0469108	ENSG00000180879	SSR4
ILMN_1680430	0.0620957	1.04398	0.0188829	0.0384854	ENSG00000135951	TSGA10
ILMN_1680465	0.205297	1.15292	0.0380641	0.0455994	ENSG00000165997	ARL5B
ILMN_1680856	0.157154	1.11509	0.0443182	0.0475866	ENSG00000013619	MAMLD1
ILMN_1680948	-0.0435773	-1.03067	0.0444771	0.0476355	ENSG00000163431	LMOD1
ILMN_1680967	-0.0735543	-1.05231	0.0436855	0.0473917	ENSG00000205323	SARNP
ILMN_1681081	-0.269911	-1.20573	0.00206598	0.0264176	ENSG00000169692	AGPAT2
ILMN_1681092	0.127362	1.09229	0.00343728	0.0268858	ENSG00000163807	KIAA1143
ILMN_1681118	0.102189	1.0734	0.033791	0.0442472	ENSG00000110888	CAPRIN2
ILMN_1681249	0.0672216	1.0477	0.024956	0.0410719	ENSG00000139116	KIF21A
ILMN_1681437	-0.159048	-1.11655	0.0258167	0.0412198	ENSG00000169738	DCXR
ILMN_1681490	0.0514252	1.03629	0.038095	0.0455993	ENSG00000198453	ZNF568
ILMN_1681497	0.0725035	1.05154	0.00838254	0.0314854	ENSG00000137831	UACA
ILMN_1681515	-0.148037	-1.10806	0.0164187	0.036917	ENSG00000006016	CRLF1
ILMN_1681670	-0.132214	-1.09597	0.0217886	0.0396782	ENSG00000151729	SLC25A4
ILMN_1681688	-0.184299	-1.13626	0.00909097	0.0320582	ENSG00000235919	RP11-29H23.3
ILMN_1681777	0.180441	1.13323	0.0218855	0.0396582	ENSG00000146950	SHROOM2
ILMN_1681780	0.345587	1.27067	0.00178647	0.0252597	ENSG00000150051	MKX
ILMN_1681805	0.206213	1.15366	0.00067521	0.0223123	ENSG00000156925	ZIC3
ILMN_1681829	0.142808	1.10405	0.0311945	0.0433568	ENSG00000166704	ZNF606
ILMN_1681888	-0.242903	-1.18337	0.000679465	0.0222034	ENSG00000114302	PRKAR2A
ILMN_1682147	-0.163194	-1.11976	0.00580782	0.029399	ENSG00000095066	HOOK2
ILMN_1682198	-0.237957	-1.17932	0.0088828	0.0318201	ENSG00000101138	CSTF1
ILMN_1682316	0.18254	1.13488	0.0127938	0.034904	ENSG00000197323	TRIM33
ILMN_1682326	-0.142437	-1.10377	0.0305646	0.0430717	ENSG00000183036	PCP4
ILMN_1682402	0.119463	1.08633	0.0323373	0.0437864	ENSG00000200913	SNORD46
ILMN_1682459	-0.10547	-1.07584	0.0452775	0.0478825	ENSG00000104833	TUBB4
ILMN_1682599	-0.211942	-1.15825	0.00310057	0.0264312	ENSG00000013588	GPRC5A
ILMN_1682601	0.0454785	1.03203	0.037018	0.0450994	ENSG00000236646	HBXIPL
ILMN_1682724	0.093174	1.06671	0.0334861	0.044242	ENSG00000183161	FANCF
ILMN_1682736	0.15959	1.11697	0.0415419	0.046596	ENSG00000169075	BRD7P3
ILMN_1682863	-0.201324	-1.14975	0.00319893	0.0268036	ENSG00000130701	C20orf151
ILMN_1682910	0.0600878	1.04253	0.018407	0.038285	ENSG00000124786	SLC35B3
ILMN_1682929	0.210899	1.15741	0.0155306	0.0362793	ENSG00000137501	SYTL2
ILMN_1682930	-0.156266	-1.1144	0.0497463	0.049865	ENSG00000213445	SIPA1
ILMN_1682935	-0.12978	-1.09413	0.0222805	0.0396653	ENSG00000143353	LYPLAL1
ILMN_1682953	-0.22918	-1.17217	0.0306582	0.0430385	ENSG00000226784	PGAM4
ILMN_1682957	-0.138567	-1.10081	0.0434837	0.0473826	ENSG00000165912	PACSIN3
ILMN_1683016	-0.0646096	-1.0458	0.0448438	0.04775	ENSG00000153246	PLA2R1
ILMN_1683023	0.193104	1.14322	0.0256982	0.0411872	ENSG00000145431	PDGFC
ILMN_1683052	0.197791	1.14694	0.0218985	0.0396573	ENSG00000141378	PTRH2
ILMN_1683063	-0.13119	-1.0952	0.0299996	0.0428712	ENSG00000160191	PDE9A
ILMN_1683082	-0.226173	-1.16973	0.00879982	0.031716	ENSG00000007376	RPUSD1
ILMN_1683112	0.144495	1.10534	0.0367928	0.0449554	ENSG00000158169	FANCC
ILMN_1683148	-0.093733	-1.06713	0.0407888	0.0464601	ENSG00000163637	PRICKLE2
ILMN_1683178	0.183831	1.1359	0.00863226	0.0315765	ENSG00000096968	JAK2
ILMN_1683243	0.0798427	1.0569	0.0210557	0.0391435	ENSG00000136631	VPS45
ILMN_1683298	0.0648827	1.046	0.0244483	0.0409235	ENSG00000133895	MEN1
ILMN_1683313	-0.158633	-1.11623	0.0280825	0.0423976	ENSG00000008513	ST3GAL1
ILMN_1683405	0.13407	1.09739	0.02385	0.040545	ENSG00000132130	LHX1
ILMN_1683462	-0.283899	-1.21748	0.0102594	0.0329758	ENSG00000100983	GSS
ILMN_1683475	-0.15591	-1.11412	0.0112318	0.0336039	ENSG00000130204	TOMM40
ILMN_1683498	-0.138553	-1.1008	0.0178047	0.0379722	ENSG00000241741	RP11-119H12.2
ILMN_1683575	-0.149325	-1.10905	0.014351	0.0355872	ENSG00000185973	TMLHE
ILMN_1683589	-0.112464	-1.08107	0.0366456	0.0450752	ENSG00000175470	PPP2R2D
ILMN_1683740	-0.184251	-1.13623	0.0426259	0.0470404	ENSG00000184428	TOP1MT
ILMN_1683781	-0.0719776	-1.05116	0.0232623	0.0401964	ENSG00000166106	ADAMTS15
ILMN_1683827	-0.167836	-1.12337	0.0165096	0.0369237	ENSG00000115561	VPS24
ILMN_1683844	-0.155185	-1.11356	0.00432852	0.0271433	ENSG00000170509	HSD17B13
ILMN_1683854	0.168268	1.12371	0.0270962	0.0418319	ENSG00000127081	ZNF484
ILMN_1683857	0.0922357	1.06602	0.00915192	0.0321575	ENSG00000129946	SHC2
ILMN_1683905	-0.122976	-1.08898	0.0231371	0.0400979	ENSG00000099812	C19orf21
ILMN_1684166	-0.0609396	-1.04314	0.0483552	0.0493451	ENSG00000215750	AC145212.1
ILMN_1684168	-0.297414	-1.22894	0.0111529	0.0335384	ENSG00000100577	GSTZ1
ILMN_1684186	-0.0479578	-1.0338	0.0290095	0.0427011	ENSG00000203963	C1orf141
ILMN_1684205	-0.118523	-1.08562	0.0148258	0.0358281	ENSG00000185043	CIB1
ILMN_1684271	-0.160341	-1.11755	0.0258546	0.0412133	ENSG00000135847	ACBD6
ILMN_1684341	0.167726	1.12329	0.00153757	0.0248461	ENSG00000103044	HAS3
ILMN_1684352	0.137199	1.09977	0.0478993	0.0490842	ENSG00000134253	TRIM45
ILMN_1684402	0.139609	1.10161	0.011575	0.0338056	ENSG00000164506	STXBP5
ILMN_1684417	0.0459085	1.03233	0.0269764	0.0417566	ENSG00000203690	TCP10
ILMN_1684445	-0.0765729	-1.05451	0.0108486	0.0332006	ENSG00000143297	FCRL5
ILMN_1684446	-0.180362	-1.13317	0.0069435	0.0306619	ENSG00000091640	SPAG7
ILMN_1684541	-0.0531839	-1.03755	0.0422887	0.0469148	ENSG00000178467	P4HTM
ILMN_1684576	-0.119622	-1.08645	0.0367782	0.0449562	ENSG00000182372	CLN8
ILMN_1684591	0.156344	1.11446	0.011248	0.0335842	ENSG00000140987	ZNF434
ILMN_1684620	-0.0826307	-1.05895	0.0253792	0.0411242	ENSG00000061656	SPAG4
ILMN_1684628	0.10038	1.07206	0.00186365	0.025493	ENSG00000184939	ZFP90
ILMN_1684647	-0.194686	-1.14448	0.00629196	0.0300889	ENSG00000132323	ILKAP
ILMN_1684771	0.113103	1.08155	0.0331241	0.0440407	ENSG00000101856	PGRMC1
ILMN_1684956	0.134957	1.09806	0.00478663	0.0280428	ENSG00000006756	ARSD
ILMN_1684964	0.166508	1.12234	0.0147267	0.0357943	ENSG00000170260	ZNF212
ILMN_1684982	0.170327	1.12531	0.0346808	0.044327	ENSG00000004799	PDK4
ILMN_1685005	-0.0968888	-1.06946	0.00898319	0.0318692	ENSG00000067182	TNFRSF1A
ILMN_1685022	0.181119	1.13376	0.0044684	0.0273214	ENSG00000131375	CAPN7
ILMN_1685104	0.110838	1.07986	0.0493021	0.0496396	ENSG00000119328	C9orf6
ILMN_1685140	0.288482	1.22135	0.0033548	0.0271804	ENSG00000164244	PRRC1
ILMN_1685258	-0.146687	-1.10702	0.0217284	0.0396668	ENSG00000137210	TMEM14B
ILMN_1685318	-0.0988289	-1.0709	0.0174507	0.0377093	ENSG00000164778	EN2
ILMN_1685534	0.165424	1.1215	0.0148325	0.0358147	ENSG00000121716	PILRB
ILMN_1685574	0.221812	1.1662	0.00148596	0.0251162	ENSG00000196428	TSC22D2
ILMN_1685676	-0.101316	-1.07275	0.0226551	0.0398736	ENSG00000162222	TTC9C
ILMN_1685714	-0.195104	-1.14481	0.0461105	0.0481915	ENSG00000163083	INHBB
ILMN_1685810	0.0512179	1.03614	0.0151059	0.0360898	ENSG00000072736	NFATC3
ILMN_1685928	-0.142168	-1.10356	0.00382064	0.027207	ENSG00000119333	WDR34
ILMN_1686083	-0.0573423	-1.04055	0.0471894	0.0487989	ENSG00000185247	MAGEA11
ILMN_1686135	0.248284	1.18779	2.25e-05	0.0330862	ENSG00000141325	CCDC45
ILMN_1686136	-0.0771631	-1.05494	0.00261349	0.0268751	ENSG00000165671	NSD1
ILMN_1686227	-0.123328	-1.08924	0.00455353	0.0273304	ENSG00000156049	GNA14
ILMN_1686326	0.0883959	1.06319	0.0362317	0.045075	ENSG00000185220	PGBD2
ILMN_1686401	-0.183415	-1.13557	0.0389067	0.0457882	ENSG00000071994	PDCD2
ILMN_1686432	0.0964667	1.06915	0.0158071	0.036519	ENSG00000119640	ACYP1
ILMN_1686434	-0.0540284	-1.03816	0.04261	0.0470406	ENSG00000181322	TXNDC6
ILMN_1686454	0.121782	1.08808	0.019618	0.0386447	ENSG00000145365	TIFA
ILMN_1686679	0.140391	1.1022	0.0058545	0.0295843	ENSG00000148143	ZNF462
ILMN_1686811	0.180809	1.13352	0.0451547	0.0478559	ENSG00000174495	AC005017.2
ILMN_1686906	-0.138342	-1.10064	0.00785378	0.0311714	ENSG00000078804	TP53INP2
ILMN_1686948	0.177494	1.13092	0.0349394	0.0444066	ENSG00000166734	CASC4
ILMN_1686957	0.208917	1.15582	0.0353923	0.0446541	ENSG00000141380	SS18
ILMN_1686961	-0.120393	-1.08703	0.0435267	0.0473943	ENSG00000174721	FGFBP3
ILMN_1686981	0.198804	1.14775	0.0273065	0.0418709	ENSG00000196562	SULF2
ILMN_1687074	0.159399	1.11682	0.0465164	0.0484436	ENSG00000081377	CDC14B
ILMN_1687090	-0.0622555	-1.0441	0.043158	0.047185	ENSG00000166206	GABRB3
ILMN_1687107	0.107028	1.07701	0.0458142	0.0481901	ENSG00000168411	RFWD3
ILMN_1687216	-0.16209	-1.11891	0.0298083	0.0427849	ENSG00000183570	PCBP3
ILMN_1687223	0.072668	1.05166	0.0168986	0.0372276	ENSG00000144026	ZNF514
ILMN_1687279	-0.159469	-1.11688	0.0227751	0.03987	ENSG00000095059	DHPS
ILMN_1687351	0.201871	1.15019	0.000722538	0.0223683	ENSG00000164331	ANKRA2
ILMN_1687419	-0.110683	-1.07974	0.0206695	0.0390675	ENSG00000067596	DHX8
ILMN_1687437	-0.0664443	-1.04713	0.00639587	0.0302902	ENSG00000176155	CCDC57
ILMN_1687519	0.100235	1.07195	0.0494106	0.0496639	ENSG00000092531	SNAP23
ILMN_1687526	-0.0918802	-1.06576	0.0108104	0.0331526	ENSG00000225648	SBDSP
ILMN_1687567	0.192108	1.14243	0.00484535	0.0281069	ENSG00000160967	CUX1
ILMN_1687626	-0.203183	-1.15124	0.0195851	0.0387096	ENSG00000174165	ZDHHC24
ILMN_1687887	-0.303149	-1.23383	0.0125632	0.0346607	ENSG00000013275	PSMC4
ILMN_1687921	-0.0809648	-1.05773	0.0301155	0.0428494	ENSG00000161999	JMJD8
ILMN_1687998	0.25521	1.19351	0.0310196	0.0432159	ENSG00000123684	LPGAT1
ILMN_1688031	-0.0875485	-1.06256	0.041116	0.0465622	ENSG00000156050	FAM161B
ILMN_1688041	-0.15126	-1.11054	0.031637	0.0435398	ENSG00000126106	TMEM53
ILMN_1688071	0.283229	1.21692	0.0244637	0.0409027	ENSG00000171428	NAT1
ILMN_1688089	-0.177016	-1.13054	0.0100093	0.0329645	ENSG00000089220	PEBP1
ILMN_1688178	-0.194549	-1.14437	0.0017735	0.0253197	ENSG00000189306	RRP7A
ILMN_1688480	0.0619748	1.04389	0.0442992	0.047601	ENSG00000110092	CCND1
ILMN_1688625	0.13807	1.10043	0.0285287	0.0424824	ENSG00000112297	AIM1
ILMN_1688639	0.161248	1.11825	0.0356964	0.0447689	ENSG00000153558	FBXL2
ILMN_1688702	0.140277	1.10212	0.00833441	0.0315058	ENSG00000198961	PJA2
ILMN_1688725	0.206569	1.15394	0.0277617	0.0422385	ENSG00000156697	UTP14A
ILMN_1688780	-0.132159	-1.09593	0.0221707	0.039686	ENSG00000196154	S100A4
ILMN_1688886	-0.0737121	-1.05242	0.00430289	0.0270981	ENSG00000179399	GPC5
ILMN_1688997	-0.0955922	-1.0685	0.0236475	0.040411	ENSG00000186665	C17orf58
ILMN_1689119	0.210461	1.15706	0.0135653	0.0353372	ENSG00000132478	UNK
ILMN_1689172	-0.189351	-1.14025	0.0030491	0.0262205	ENSG00000224470	ATXN1L
ILMN_1689189	0.149648	1.1093	0.00836925	0.031516	ENSG00000185670	ZBTB3
ILMN_1689234	0.237353	1.17883	0.0221063	0.039643	ENSG00000196670	ZFP62
ILMN_1689251	0.1378	1.10023	0.0460529	0.048217	ENSG00000198513	ATL1
ILMN_1689274	-0.10385	-1.07464	0.0432727	0.0472753	ENSG00000170113	NIPA1
ILMN_1689425	0.0400665	1.02816	0.0399721	0.0462645	ENSG00000187726	DNAJB13
ILMN_1689438	0.0696613	1.04947	0.0402122	0.0463054	ENSG00000166167	BTRC
ILMN_1689712	-0.172885	-1.12731	0.010398	0.0328822	ENSG00000218175	AC016739.1
ILMN_1689720	-0.172644	-1.12712	0.0203028	0.0390776	ENSG00000167393	PPP2R3B
ILMN_1689725	0.251508	1.19045	0.00331037	0.027195	ENSG00000137818	RPLP1
ILMN_1689747	0.200361	1.14899	0.00753529	0.0306943	ENSG00000198000	NOL8
ILMN_1690066	-0.134113	-1.09742	0.00116344	0.0240963	ENSG00000180346	TIGD2
ILMN_1690099	-0.139	-1.10114	0.0222994	0.039603	ENSG00000119185	ITGB1BP1
ILMN_1690105	0.288149	1.22107	0.0398449	0.0461535	ENSG00000115415	STAT1
ILMN_1690122	0.0980344	1.07031	0.0497863	0.0498371	ENSG00000099942	CRKL
ILMN_1690125	-0.178539	-1.13174	0.0262247	0.0414661	ENSG00000196923	PDLIM7
ILMN_1690174	-0.0525381	-1.03709	0.0236409	0.0404232	ENSG00000128917	DLL4
ILMN_1690179	-0.209204	-1.15605	0.014692	0.0358583	ENSG00000103316	CRYM
ILMN_1690268	-0.140316	-1.10215	0.00552401	0.0289592	ENSG00000105323	HNRNPUL1
ILMN_1690352	0.155706	1.11397	0.00737383	0.0307609	ENSG00000181915	ADO
ILMN_1690487	0.255714	1.19393	0.0142172	0.0354647	ENSG00000078674	PCM1
ILMN_1690610	-0.109855	-1.07912	0.0344742	0.0443326	ENSG00000125970	RALY
ILMN_1690653	-0.224116	-1.16806	0.012174	0.0343937	ENSG00000167797	CDK2AP2
ILMN_1690690	0.21003	1.15671	0.00131584	0.024967	ENSG00000107651	SEC23IP
ILMN_1690733	0.0752501	1.05354	0.0184329	0.0382306	ENSG00000138798	EGF
ILMN_1690894	0.168855	1.12417	0.00753124	0.0307204	ENSG00000203914	HSP90B3P
ILMN_1690921	0.120393	1.08703	0.0220516	0.0397145	ENSG00000170581	STAT2
ILMN_1690982	-0.133446	-1.09691	0.0185215	0.0382794	ENSG00000099977	DDT
ILMN_1690999	-0.214053	-1.15994	0.0139908	0.0353497	ENSG00000112282	MED23
ILMN_1691090	-0.206734	-1.15407	0.0153017	0.0361463	ENSG00000115204	MPV17
ILMN_1691097	0.252356	1.19115	0.0235384	0.0404596	ENSG00000080824	HSP90AA1
ILMN_1691104	-0.226969	-1.17037	0.0335008	0.0442019	ENSG00000226784	PGAM4
ILMN_1691111	-0.117105	-1.08456	0.0119619	0.0340891	ENSG00000158792	SPATA2L
ILMN_1691112	0.132982	1.09656	0.00720198	0.0306084	ENSG00000197563	PIGN
ILMN_1691117	-0.194155	-1.14405	0.0126714	0.0347636	ENSG00000101457	DNTTIP1
ILMN_1691237	0.13425	1.09752	0.00439367	0.0270897	ENSG00000112186	CAP2
ILMN_1691291	-0.214891	-1.16062	0.0156747	0.0363559	ENSG00000087111	PIGS
ILMN_1691294	-0.0907332	-1.06491	0.0126954	0.0347969	ENSG00000175029	CTBP2
ILMN_1691333	0.111039	1.08001	0.00457048	0.0273764	ENSG00000171970	ZNF57
ILMN_1691364	0.297985	1.22943	0.0114191	0.0337863	ENSG00000115415	STAT1
ILMN_1691393	-0.120313	-1.08697	0.00600949	0.0294565	ENSG00000123992	DNPEP
ILMN_1691410	-0.17136	-1.12612	0.0352351	0.0445897	ENSG00000095739	BAMBI
ILMN_1691428	0.13878	1.10097	0.0447465	0.0477155	ENSG00000197170	PSMD12
ILMN_1691444	0.211845	1.15817	0.00973891	0.0326965	ENSG00000147854	UHRF2
ILMN_1691480	0.0911641	1.06523	0.0473703	0.0488143	ENSG00000102910	LONP2
ILMN_1691499	0.308945	1.2388	0.0115891	0.0337795	ENSG00000104067	TJP1
ILMN_1691559	0.210858	1.15738	0.0327709	0.0439085	ENSG00000109381	ELF2
ILMN_1691717	-0.0909073	-1.06504	0.0198086	0.0388121	ENSG00000129667	RHBDF2
ILMN_1691772	-0.0940558	-1.06737	0.0153067	0.0361293	ENSG00000140265	ZSCAN29
ILMN_1691892	-0.227346	-1.17068	0.0182083	0.0380872	ENSG00000158710	TAGLN2
ILMN_1691926	-0.226708	-1.17016	0.00110564	0.0244489	ENSG00000072506	HSD17B10
ILMN_1692041	0.108335	1.07798	0.0306787	0.0430467	ENSG00000128513	POT1
ILMN_1692121	0.131964	1.09578	0.0291053	0.0427352	ENSG00000138768	USO1
ILMN_1692160	0.0689324	1.04894	0.0265052	0.0415743	ENSG00000187461	C6orf114
ILMN_1692163	-0.135873	-1.09876	0.0109355	0.0332246	ENSG00000147383	NSDHL
ILMN_1692191	-0.12204	-1.08827	0.0315276	0.0434909	ENSG00000146535	GNA12
ILMN_1692219	0.127591	1.09247	0.0305884	0.0430845	ENSG00000156675	RAB11FIP1
ILMN_1692223	-0.133228	-1.09674	0.0215623	0.0396589	ENSG00000148346	LCN2
ILMN_1692280	0.0555775	1.03928	0.0312474	0.0434098	ENSG00000125820	NKX2-2
ILMN_1692572	0.0932751	1.06679	0.0394688	0.0460992	ENSG00000165115	KIF27
ILMN_1692620	0.111776	1.08056	0.019282	0.0385771	ENSG00000006194	ZNF263
ILMN_1692651	-0.157291	-1.11519	0.000431431	0.0222603	ENSG00000167085	PHB
ILMN_1692684	-0.161744	-1.11864	0.000588566	0.0230796	ENSG00000108604	SMARCD2
ILMN_1692714	-0.276252	-1.21104	0.00870718	0.0317321	ENSG00000073861	TBX21
ILMN_1692760	-0.119359	-1.08625	0.00399876	0.0270353	ENSG00000172269	DPAGT1
ILMN_1692962	0.182593	1.13492	0.00235535	0.0264393	ENSG00000175215	CTDSP2
ILMN_1693108	-0.210148	-1.15681	0.0167475	0.0370613	ENSG00000175792	RUVBL1
ILMN_1693210	-0.0549508	-1.03882	0.0446593	0.0477264	ENSG00000156831	NSMCE2
ILMN_1693223	0.0708011	1.0503	0.0262738	0.0414768	ENSG00000182632	CCNYL2
ILMN_1693259	0.18456	1.13647	0.0266245	0.0415398	ENSG00000170248	PDCD6IP
ILMN_1693317	-0.103781	-1.07459	0.0140662	0.0353579	ENSG00000171853	TTC15
ILMN_1693345	0.156487	1.11457	0.000662351	0.0226509	ENSG00000214575	CPEB1
ILMN_1693352	-0.170872	-1.12574	0.0324157	0.0437716	ENSG00000242485	MRPL20
ILMN_1693421	-0.147103	-1.10734	0.0164289	0.0369118	ENSG00000118705	RPN2
ILMN_1693427	0.113753	1.08204	0.0140241	0.035373	ENSG00000107249	GLIS3
ILMN_1693452	0.100604	1.07222	0.028714	0.0425001	ENSG00000197093	GAL3ST4
ILMN_1693530	-0.0489207	-1.03449	0.0247326	0.0409794	ENSG00000221826	PSG3
ILMN_1693559	-0.170593	-1.12552	0.00795426	0.0312747	ENSG00000104885	DOT1L
ILMN_1693597	0.210116	1.15678	0.0484492	0.0493042	ENSG00000141040	ZNF287
ILMN_1693635	0.252696	1.19143	0.00079181	0.0226089	ENSG00000184205	TSPYL2
ILMN_1693668	0.242636	1.18315	0.0046072	0.0274287	ENSG00000062650	WAPAL
ILMN_1693830	-0.26212	-1.19924	0.0214896	0.0397491	ENSG00000103642	LACTB
ILMN_1693862	-0.333102	-1.25972	0.00120447	0.02443	ENSG00000213563	C8orf82
ILMN_1693882	0.170015	1.12507	0.0144646	0.0356881	ENSG00000169762	TAPT1
ILMN_1693941	-0.108078	-1.07779	0.0222895	0.0396093	ENSG00000085552	IGSF9
ILMN_1694111	-0.122342	-1.0885	0.0297604	0.0427578	ENSG00000039650	PNKP
ILMN_1694147	-0.16551	-1.12156	0.0266036	0.0415956	ENSG00000110060	PUS3
ILMN_1694268	-0.14685	-1.10715	0.00829091	0.0315849	ENSG00000144485	HES6
ILMN_1694323	-0.13893	-1.10109	0.0445052	0.0476309	ENSG00000119392	GLE1
ILMN_1694475	0.0882481	1.06308	0.0311825	0.0433606	ENSG00000172432	GTPBP2
ILMN_1694530	-0.119775	-1.08657	0.0426392	0.0470022	ENSG00000130311	DDA1
ILMN_1694548	-0.210472	-1.15707	0.00104491	0.0234587	ENSG00000138772	ANXA3
ILMN_1694593	0.108309	1.07796	0.0125622	0.0346906	ENSG00000180185	FAHD1
ILMN_1694671	-0.163866	-1.12029	0.0340773	0.044131	ENSG00000178381	ZFAND2A
ILMN_1694798	0.223266	1.16737	0.0205308	0.0390563	ENSG00000151881	C5orf28
ILMN_1694877	-0.189225	-1.14015	0.028731	0.042504	ENSG00000138794	CASP6
ILMN_1694923	0.0911288	1.0652	0.0182319	0.0380554	ENSG00000169410	PTPN9
ILMN_1695000	-0.0926041	-1.06629	0.0177217	0.0378227	ENSG00000100109	TFIP11
ILMN_1695107	0.141792	1.10327	0.00257762	0.0268822	ENSG00000016402	IL20RA
ILMN_1695110	-0.218732	-1.16371	0.0254301	0.0411386	ENSG00000105552	BCAT2
ILMN_1695317	0.242826	1.18331	0.0152145	0.0362022	ENSG00000136144	RCBTB1
ILMN_1695397	0.275143	1.21011	0.0139577	0.0353266	ENSG00000203697	CAPN8
ILMN_1695413	0.248214	1.18774	0.0290796	0.0427188	ENSG00000197013	ZNF429
ILMN_1695475	0.210578	1.15715	0.0281266	0.0423555	ENSG00000075223	SEMA3C
ILMN_1695491	-0.230733	-1.17343	0.00594416	0.0296301	ENSG00000156795	WDYHV1
ILMN_1695576	-0.195979	-1.1455	0.00168414	0.0251425	ENSG00000143314	MRPL24
ILMN_1695640	0.0753641	1.05363	0.0475669	0.048897	ENSG00000134242	PTPN22
ILMN_1695731	-0.0971551	-1.06966	0.0280998	0.0423803	ENSG00000131462	TUBG1
ILMN_1695773	0.13637	1.09914	0.0378693	0.0456637	ENSG00000102572	STK24
ILMN_1695792	-0.16876	-1.12409	0.0276654	0.0422231	ENSG00000139842	CUL4A
ILMN_1695797	0.149104	1.10888	0.030408	0.0430365	ENSG00000198646	NCOA6
ILMN_1695853	0.203973	1.15187	0.0488955	0.0495014	ENSG00000113240	CLK4
ILMN_1695924	0.392214	1.31241	0.00482652	0.028053	ENSG00000167757	KLK11
ILMN_1695998	-0.336328	-1.26254	0.0417444	0.0466453	ENSG00000106636	YKT6
ILMN_1696003	0.192333	1.14261	0.0189088	0.038485	ENSG00000065135	GNAI3
ILMN_1696021	0.150056	1.10961	0.0029306	0.0266015	ENSG00000025800	KPNA6
ILMN_1696046	-0.162829	-1.11948	0.000685995	0.0219295	ENSG00000184990	SIVA1
ILMN_1696270	-0.108461	-1.07808	0.0143527	0.0355614	ENSG00000181690	PLAG1
ILMN_1696424	0.0684402	1.04858	0.0451511	0.0478693	ENSG00000188818	ZDHHC11
ILMN_1696469	0.151708	1.11088	0.0254317	0.0411185	ENSG00000229670	AC013409.4
ILMN_1696494	0.207171	1.15442	0.0212074	0.0393756	ENSG00000091317	CMTM6
ILMN_1696503	0.123507	1.08938	0.0249982	0.0410955	ENSG00000183340	JRKL
ILMN_1696521	0.163663	1.12013	0.00345956	0.0269169	ENSG00000146648	EGFR
ILMN_1696568	0.180966	1.13364	0.0217333	0.0396511	ENSG00000017260	ATP2C1
ILMN_1696583	0.0438384	1.03085	0.0450837	0.0478323	ENSG00000175787	ZNF169
ILMN_1696597	-0.0917898	-1.06569	0.0258427	0.0412389	ENSG00000183624	C3orf37
ILMN_1696654	0.188318	1.13943	0.0367198	0.0450158	ENSG00000152778	IFIT5
ILMN_1696702	0.128275	1.09299	0.0231538	0.0400796	ENSG00000067141	NEO1
ILMN_1696757	0.221611	1.16603	0.0404838	0.0463641	ENSG00000163728	TTC14
ILMN_1696962	0.177464	1.13089	0.00936229	0.0323175	ENSG00000165650	PDZD8
ILMN_1696975	0.282935	1.21667	0.00931307	0.0322612	ENSG00000162607	USP1
ILMN_1697000	0.132712	1.09635	0.0336723	0.04421	ENSG00000107185	RGP1
ILMN_1697189	0.264478	1.2012	0.0135712	0.0353212	ENSG00000130822	PNCK
ILMN_1697363	-0.174466	-1.12855	0.0353566	0.0446474	ENSG00000101220	C20orf27
ILMN_1697548	0.18116	1.1338	0.00462179	0.0274046	ENSG00000117114	LPHN2
ILMN_1697559	-0.32296	-1.25089	0.00181848	0.0253467	ENSG00000160211	G6PD
ILMN_1697594	0.0717085	1.05096	0.0304274	0.0430433	ENSG00000206560	ANKRD28
ILMN_1697666	0.0913827	1.06539	0.0185839	0.0382741	ENSG00000198435	NRARP
ILMN_1697729	0.107399	1.07728	0.0146874	0.0358768	ENSG00000108984	MAP2K6
ILMN_1697906	0.162647	1.11934	0.0305313	0.0430866	ENSG00000120688	WBP4
ILMN_1697952	0.242385	1.18295	0.00089112	0.0229893	ENSG00000141447	OSBPL1A
ILMN_1697971	0.206484	1.15387	0.018082	0.0380123	ENSG00000112343	TRIM38
ILMN_1697998	-0.264336	-1.20108	0.0111409	0.033571	ENSG00000146410	FAM54A
ILMN_1698100	-0.134402	-1.09764	0.0472882	0.0488152	ENSG00000213406	AC013477.3
ILMN_1698213	-0.211443	-1.15785	0.00131995	0.0248844	ENSG00000102317	RBM3
ILMN_1698231	0.322941	1.25088	0.00609321	0.02962	ENSG00000048392	RRM2B
ILMN_1698252	0.110663	1.07972	0.020493	0.0390856	ENSG00000181544	FANCB
ILMN_1698395	0.0970762	1.0696	0.0322186	0.0437465	ENSG00000069966	GNB5
ILMN_1698508	0.128738	1.09334	0.0397294	0.0460924	ENSG00000148488	ST8SIA6
ILMN_1698548	-0.0553094	-1.03908	0.0189056	0.0385051	ENSG00000232882	RP4-665J23.2
ILMN_1698554	-0.100724	-1.07231	0.00694335	0.0307074	ENSG00000081760	AACS
ILMN_1698605	0.166198	1.1221	0.0121307	0.0343704	ENSG00000170876	TMEM43
ILMN_1698646	-0.18357	-1.13569	0.0234278	0.0404112	ENSG00000131462	TUBG1
ILMN_1698733	-0.225195	-1.16894	0.00206615	0.0263054	ENSG00000174871	CNIH2
ILMN_1698803	-0.193043	-1.14317	0.0030422	0.026315	ENSG00000091436	ZAK
ILMN_1698804	-0.0686516	-1.04874	0.0384862	0.0457695	ENSG00000118322	ATP10B
ILMN_1698835	-0.256134	-1.19427	0.00135228	0.0247022	ENSG00000224831	RP11-651P23.3
ILMN_1698968	0.171077	1.1259	0.0487334	0.0494907	ENSG00000143970	ASXL2
ILMN_1699172	0.144671	1.10548	0.0125697	0.0346138	ENSG00000223959	AFG3L1
ILMN_1699243	0.222531	1.16678	0.000961045	0.0235536	ENSG00000138294	MSMB
ILMN_1699476	0.206275	1.15371	0.0228173	0.0397781	ENSG00000197713	RPE
ILMN_1699489	-0.238997	-1.18017	0.0413018	0.046504	ENSG00000176014	TUBB6
ILMN_1699574	0.168405	1.12382	0.0265944	0.0416032	ENSG00000099250	NRP1
ILMN_1699632	-0.214315	-1.16015	0.0227897	0.0398482	ENSG00000031823	RANBP3
ILMN_1699665	0.0726338	1.05163	0.0380233	0.0455877	ENSG00000159212	CLIC6
ILMN_1699711	-0.115838	-1.0836	0.0439685	0.0474711	ENSG00000158796	DEDD
ILMN_1699750	0.064257	1.04555	0.0479094	0.0490775	ENSG00000105131	EPHX3
ILMN_1699797	0.137196	1.09977	0.035031	0.0444846	ENSG00000115677	HDLBP
ILMN_1699978	-0.161493	-1.11844	0.0268485	0.0416684	ENSG00000125355	FAM70A
ILMN_1699987	0.198532	1.14753	0.00330373	0.0272165	ENSG00000172469	MANEA
ILMN_1699989	0.138491	1.10075	0.0411874	0.0465356	ENSG00000163141	BNIPL
ILMN_1700047	-0.142111	-1.10352	0.0260822	0.0413965	ENSG00000023330	ALAS1
ILMN_1700229	-0.193957	-1.1439	0.0216856	0.0396872	ENSG00000214960	ISPD
ILMN_1700232	0.169864	1.12495	0.0485663	0.0493892	ENSG00000118496	FBXO30
ILMN_1700419	-0.170895	-1.12576	0.00894795	0.0318981	ENSG00000168701	TMEM208
ILMN_1700477	-0.134341	-1.09759	0.0379108	0.0456389	ENSG00000055950	MRPL43
ILMN_1700507	-0.108086	-1.0778	0.0238057	0.0405399	ENSG00000074054	CLASP1
ILMN_1700515	0.120389	1.08703	0.0306561	0.0430562	ENSG00000186665	C17orf58
ILMN_1700549	0.218903	1.16385	0.00256662	0.0268627	ENSG00000147475	ERLIN2
ILMN_1700563	-0.0559345	-1.03953	0.0207763	0.0390684	ENSG00000178935	ZNF552
ILMN_1700628	-0.116445	-1.08406	0.0436088	0.0473609	ENSG00000089737	DDX24
ILMN_1700660	-0.142754	-1.10401	0.011894	0.0340275	ENSG00000181481	RNF135
ILMN_1700733	0.217454	1.16268	0.0300203	0.042859	ENSG00000047346	KIAA1370
ILMN_1700831	0.12316	1.08912	0.0437192	0.0473934	ENSG00000140284	SLC27A2
ILMN_1700887	0.242136	1.18274	0.0201783	0.0389655	ENSG00000162782	TDRD5
ILMN_1700915	0.237519	1.17896	0.040448	0.0463772	ENSG00000168283	BMI1
ILMN_1700975	-0.174045	-1.12822	0.0447707	0.0477241	ENSG00000143420	ENSA
ILMN_1701006	-0.163016	-1.11963	0.00202552	0.0263587	ENSG00000168517	HEXIM2
ILMN_1701025	-0.214009	-1.15991	0.0184735	0.038234	ENSG00000143819	EPHX1
ILMN_1701120	0.0537999	1.038	0.0191988	0.0384893	ENSG00000171791	BCL2
ILMN_1701173	0.101753	1.07308	0.0396543	0.0460598	ENSG00000099337	KCNK6
ILMN_1701331	-0.132044	-1.09585	0.0130562	0.0348758	ENSG00000130725	UBE2M
ILMN_1701477	-0.205341	-1.15296	0.0164669	0.0369125	ENSG00000176476	CCDC101
ILMN_1701653	0.438982	1.35565	0.00286726	0.0267702	ENSG00000139352	ASCL1
ILMN_1701696	0.155586	1.11387	0.00380603	0.0272349	ENSG00000235183	AC009720.3
ILMN_1701731	-0.200665	-1.14923	0.00768664	0.0309677	ENSG00000085662	AKR1B1
ILMN_1701765	-0.0691535	-1.0491	0.0101673	0.032968	ENSG00000235485	RP1-101G11.1
ILMN_1701839	0.140882	1.10258	0.0402933	0.0463263	ENSG00000171311	EXOSC1
ILMN_1701854	-0.117334	-1.08473	0.0318553	0.0436156	ENSG00000174021	GNG5
ILMN_1701855	0.23791	1.17928	0.00553639	0.028921	ENSG00000186298	PPP1CC
ILMN_1701873	0.166818	1.12258	0.0195684	0.0387547	ENSG00000179058	C9orf50
ILMN_1701875	-0.218471	-1.1635	0.00365852	0.027171	ENSG00000159840	ZYX
ILMN_1701962	-0.126444	-1.0916	0.043324	0.0472611	ENSG00000101182	PSMA7
ILMN_1702168	0.193663	1.14366	0.0323977	0.0437674	ENSG00000149084	HSD17B12
ILMN_1702198	0.107508	1.07737	0.0421129	0.0468789	ENSG00000227760	AC091544.1
ILMN_1702265	-0.186663	-1.13813	0.00431495	0.027116	ENSG00000167220	HDHD2
ILMN_1702363	0.495891	1.41019	0.0241779	0.0408193	ENSG00000137573	SULF1
ILMN_1702487	0.18873	1.13976	0.0206275	0.0390886	ENSG00000118515	SGK1
ILMN_1702501	-0.266729	-1.20308	0.000418354	0.0219711	ENSG00000071242	RPS6KA2
ILMN_1702541	0.201765	1.1501	0.0175715	0.0378038	ENSG00000126653	CCDC55
ILMN_1702700	-0.170104	-1.12514	0.0199499	0.0389334	ENSG00000090097	PCBP4
ILMN_1702817	-0.162764	-1.11943	0.0109104	0.0332168	ENSG00000175711	B3GNTL1
ILMN_1702858	0.181508	1.13407	0.00860699	0.031602	ENSG00000147576	ADHFE1
ILMN_1702965	-0.0820811	-1.05854	0.0178873	0.0380105	ENSG00000139053	PDE6H
ILMN_1703005	-0.232403	-1.17479	0.00098786	0.0232424	ENSG00000215719	AL356585.3
ILMN_1703015	0.261382	1.19863	0.00360018	0.0272188	ENSG00000132485	ZRANB2
ILMN_1703041	0.104702	1.07527	0.0381723	0.0456731	ENSG00000127415	IDUA
ILMN_1703072	-0.306921	-1.23706	0.00606959	0.0296031	ENSG00000107175	CREB3
ILMN_1703108	0.111752	1.08054	0.0207799	0.0390502	ENSG00000156587	UBE2L6
ILMN_1703142	-0.175462	-1.12933	0.00363824	0.0271575	ENSG00000099785	39508
ILMN_1703174	0.17869	1.13186	0.00623442	0.0299599	ENSG00000150893	FREM2
ILMN_1703273	0.283303	1.21698	0.000764185	0.0224747	ENSG00000137831	UACA
ILMN_1703316	-0.213156	-1.15922	0.0015269	0.0249478	ENSG00000232427	PRR24
ILMN_1703330	0.254885	1.19324	0.0490821	0.0495029	ENSG00000145780	FEM1C
ILMN_1703370	-0.21042	-1.15703	0.0134305	0.0352985	ENSG00000160446	ZDHHC12
ILMN_1703379	0.204549	1.15233	0.00926342	0.032203	ENSG00000006715	VPS41
ILMN_1703383	0.0442055	1.03112	0.0294076	0.0425838	ENSG00000197140	ADAM32
ILMN_1703433	-0.132232	-1.09599	0.00493041	0.028321	ENSG00000187838	PLSCR3
ILMN_1703441	-0.222761	-1.16696	0.0210172	0.039146	ENSG00000142684	ZNF593
ILMN_1703471	0.0572592	1.04049	0.024928	0.0410718	ENSG00000118217	ATF6
ILMN_1703524	-0.151915	-1.11104	0.00521128	0.0287549	ENSG00000167881	SRP68
ILMN_1703650	-0.224098	-1.16805	0.000289364	0.0207566	ENSG00000145901	TNIP1
ILMN_1703697	0.141939	1.10339	0.0485701	0.049376	ENSG00000115365	LANCL1
ILMN_1703891	0.148843	1.10868	0.0410129	0.0464992	ENSG00000109436	TBC1D9
ILMN_1703984	0.176747	1.13033	0.024409	0.0408809	ENSG00000164296	TIGD6
ILMN_1704045	0.0893504	1.06389	0.013803	0.0353613	ENSG00000177030	DEAF1
ILMN_1704208	0.121924	1.08819	0.0366806	0.0450428	ENSG00000228196	RP11-18E13.1
ILMN_1704335	0.0695353	1.04938	0.00835676	0.0315497	ENSG00000114416	FXR1
ILMN_1704404	-0.192602	-1.14282	0.039989	0.0462113	ENSG00000185627	PSMD13
ILMN_1704431	0.190324	1.14102	0.0387134	0.0458173	ENSG00000225470	NCRNA00183
ILMN_1704477	-0.231339	-1.17392	0.00228127	0.0264142	ENSG00000178741	COX5A
ILMN_1704557	0.120937	1.08744	0.0338246	0.0442715	ENSG00000108443	RPS6KB1
ILMN_1704571	0.128429	1.0931	0.00963052	0.0326306	ENSG00000189319	FAM53B
ILMN_1704617	0.0760899	1.05416	0.0124396	0.0346775	ENSG00000163576	EFHB
ILMN_1704702	-0.192469	-1.14272	0.0336197	0.0442198	ENSG00000166508	MCM7
ILMN_1704753	-0.113386	-1.08176	0.0346397	0.0443322	ENSG00000116016	EPAS1
ILMN_1704785	-0.115803	-1.08358	0.0125273	0.0346919	ENSG00000148803	C10orf125
ILMN_1704985	-0.120125	-1.08683	0.0214013	0.0396356	ENSG00000135929	CYP27A1
ILMN_1705153	-0.146755	-1.10708	0.00708286	0.0306334	ENSG00000100285	NEFH
ILMN_1705302	0.131162	1.09518	0.00333893	0.0272016	ENSG00000104870	FCGRT
ILMN_1705310	0.219299	1.16417	0.00404183	0.0269547	ENSG00000136451	VEZF1
ILMN_1705477	-0.0459056	-1.03233	0.0432913	0.0472604	ENSG00000183049	CAMK1D
ILMN_1705743	-0.177791	-1.13115	0.00725992	0.0305894	ENSG00000165801	AL161668.2
ILMN_1705750	-0.342006	-1.26752	0.00636597	0.0302461	ENSG00000198959	TGM2
ILMN_1705753	0.102912	1.07394	0.0256306	0.0411686	ENSG00000184220	C3orf26
ILMN_1705828	0.117894	1.08515	0.00993777	0.0328763	ENSG00000164327	RICTOR
ILMN_1705861	-0.131129	-1.09515	0.0124743	0.0346757	ENSG00000129354	AP1M2
ILMN_1706057	-0.180708	-1.13344	0.0074015	0.0306158	ENSG00000062485	CS
ILMN_1706075	0.249555	1.18884	3.73e-05	0.0156713	ENSG00000115524	SF3B1
ILMN_1706094	0.116303	1.08395	0.0388461	0.0457902	ENSG00000092148	HECTD1
ILMN_1706149	-0.156647	-1.11469	0.00104262	0.0235872	ENSG00000126249	PDCD2L
ILMN_1706304	0.143795	1.10481	0.036648	0.0450593	ENSG00000134698	EIF2C4
ILMN_1706413	0.103537	1.0744	0.0296331	0.0427839	ENSG00000143303	C1orf66
ILMN_1706426	-0.188865	-1.13987	0.0146755	0.0358776	ENSG00000125868	DSTN
ILMN_1706440	-0.261138	-1.19842	0.013494	0.0353077	ENSG00000110492	MDK
ILMN_1706441	-0.177223	-1.13071	0.000779394	0.0224725	ENSG00000243566	UPK3B
ILMN_1706493	0.0716589	1.05092	0.0315813	0.0435241	ENSG00000143032	BARHL2
ILMN_1706505	0.155878	1.1141	0.00355716	0.0272437	ENSG00000130635	COL5A1
ILMN_1706539	0.220833	1.16541	0.022485	0.0397646	ENSG00000120733	KDM3B
ILMN_1706593	0.191077	1.14162	0.044289	0.0476248	ENSG00000134283	PPHLN1
ILMN_1706687	0.205	1.15269	0.00292455	0.0267947	ENSG00000109790	KLHL5
ILMN_1706706	-0.191342	-1.14183	0.00435922	0.0271046	ENSG00000136485	DCAF7
ILMN_1706734	0.193345	1.14341	0.0313225	0.0434321	ENSG00000112200	ZNF451
ILMN_1707005	0.0545657	1.03855	0.0264778	0.0415757	ENSG00000081059	TCF7
ILMN_1707021	0.21125	1.15769	0.00350985	0.0270931	ENSG00000235703	RP13-507I23.2
ILMN_1707088	0.105166	1.07562	0.0312521	0.0433959	ENSG00000162777	DENND2D
ILMN_1707257	0.134434	1.09766	0.0109205	0.0332132	ENSG00000197153	HIST1H3J
ILMN_1707304	0.0687528	1.04881	0.0201808	0.0389447	ENSG00000105610	KLF1
ILMN_1707336	-0.132561	-1.09624	0.0318858	0.0436168	ENSG00000241553	ARPC4
ILMN_1707448	0.317194	1.2459	0.00387071	0.0272992	ENSG00000167258	CRKRS
ILMN_1707493	-0.189401	-1.14029	0.0141248	0.0354143	ENSG00000180198	RCC1
ILMN_1707529	0.0998232	1.07164	0.0232582	0.0402131	ENSG00000133687	TMTC1
ILMN_1707649	0.117408	1.08478	0.0246825	0.0409657	ENSG00000107186	MPDZ
ILMN_1707727	-0.182772	-1.13506	0.00148106	0.025178	ENSG00000167772	ANGPTL4
ILMN_1707810	0.0841259	1.06005	0.0222069	0.0396782	ENSG00000083845	RPS5
ILMN_1707858	0.0779392	1.05551	0.0117151	0.0338782	ENSG00000164032	H2AFZ
ILMN_1707872	0.187322	1.13865	0.0446951	0.0477126	ENSG00000204130	RUFY2
ILMN_1707968	0.138839	1.10102	0.0116185	0.0337982	ENSG00000144426	NBEAL1
ILMN_1707985	-0.0561005	-1.03965	0.0276192	0.0421745	ENSG00000176302	FOXR1
ILMN_1708025	-0.156297	-1.11442	0.003565	0.0271623	ENSG00000157110	RBPMS
ILMN_1708029	0.136748	1.09942	0.0497837	0.0498685	ENSG00000137103	TMEM8B
ILMN_1708131	0.137582	1.10006	0.0128619	0.0347992	ENSG00000198908	BHLHB9
ILMN_1708164	0.165641	1.12166	0.00336076	0.0270794	ENSG00000107581	EIF3A
ILMN_1708298	0.102887	1.07392	0.00132964	0.0245941	ENSG00000214184	AC012487.1
ILMN_1708328	0.129513	1.09392	0.00697623	0.0306225	ENSG00000090565	RAB11FIP3
ILMN_1708348	0.13031	1.09453	0.0181422	0.0380844	ENSG00000151651	ADAM8
ILMN_1708363	-0.0632475	-1.04481	0.0396141	0.0460677	ENSG00000129038	LOXL1
ILMN_1708416	-0.0762871	-1.0543	0.0413007	0.0465206	ENSG00000170540	ARL6IP1
ILMN_1708513	-0.082176	-1.05861	0.0460601	0.0482074	ENSG00000163141	BNIPL
ILMN_1708537	0.194262	1.14414	0.0421518	0.0468867	ENSG00000168214	RBPSUH
ILMN_1708604	-0.240171	-1.18113	0.00295383	0.0265664	ENSG00000122674	C7orf28A
ILMN_1708709	0.184805	1.13666	0.0394325	0.0460751	ENSG00000109265	KIAA1211
ILMN_1708743	-0.275459	-1.21038	0.0226148	0.0398503	ENSG00000168268	NT5DC2
ILMN_1708929	-0.0601981	-1.04261	0.0199343	0.0389287	ENSG00000251004	#N/A
ILMN_1708946	-0.141589	-1.10312	0.0361018	0.0450469	ENSG00000132612	VPS4A
ILMN_1708982	0.0926216	1.06631	0.00872913	0.0317727	ENSG00000180708	OR10K2
ILMN_1709056	0.0956882	1.06858	0.0434887	0.0473704	ENSG00000174989	FBXW8
ILMN_1709257	0.183946	1.13599	0.00992059	0.0328934	ENSG00000183145	DSCR6
ILMN_1709265	0.247873	1.18746	0.0316031	0.0435339	ENSG00000120925	RNF170
ILMN_1709300	0.109623	1.07895	0.0329319	0.043964	ENSG00000113525	IL5
ILMN_1709483	0.191502	1.14195	0.0281969	0.0423746	ENSG00000020922	MRE11A
ILMN_1709538	0.157841	1.11562	0.000569238	0.0232518	ENSG00000026036	RTEL1
ILMN_1709590	0.217745	1.16291	0.0286549	0.0424768	ENSG00000154330	PGM5
ILMN_1709604	0.113794	1.08207	0.0470965	0.0487542	ENSG00000207405	SNORA64
ILMN_1709607	0.0423333	1.02978	0.0427667	0.0470898	ENSG00000229055	AC034110.2
ILMN_1709860	-0.196484	-1.1459	0.0323796	0.0437832	ENSG00000140553	UNC45A
ILMN_1709870	0.108817	1.07834	0.0226452	0.0398799	ENSG00000069812	HES2
ILMN_1709937	-0.0681519	-1.04837	0.0463099	0.0483484	ENSG00000104783	KCNN4
ILMN_1709948	-0.138756	-1.10096	0.0151882	0.0361688	ENSG00000169253	RP11-220D10.1
ILMN_1710078	0.103466	1.07435	0.0413884	0.046477	ENSG00000146433	TMEM181
ILMN_1710124	0.105256	1.07568	0.0151037	0.0361137	ENSG00000170293	CMTM8
ILMN_1710219	0.412998	1.33145	0.00239478	0.0263784	ENSG00000004948	CALCR
ILMN_1710268	0.0855468	1.06109	0.0328726	0.0439447	ENSG00000151789	ZNF385D
ILMN_1710326	0.237987	1.17935	0.029982	0.0428877	ENSG00000080822	CLDND1
ILMN_1710354	-0.219551	-1.16437	0.0317067	0.0435135	ENSG00000140859	KIFC3
ILMN_1710408	0.0766936	1.0546	0.0449384	0.0478162	ENSG00000205213	LGR4
ILMN_1710479	0.0826728	1.05898	0.0488978	0.0494867	ENSG00000174136	RGMB
ILMN_1710514	-0.142753	-1.10401	0.0116006	0.0337795	ENSG00000069399	BCL3
ILMN_1710644	-0.134997	-1.09809	0.00206481	0.026518	ENSG00000140832	MARVELD3
ILMN_1710684	0.126952	1.09198	0.0101366	0.0330142	ENSG00000151338	MIPOL1
ILMN_1710738	0.258282	1.19605	0.00211774	0.0262797	ENSG00000056586	RC3H2
ILMN_1710758	0.159166	1.11664	0.0121772	0.0343695	ENSG00000155827	RNF20
ILMN_1711109	-0.162479	-1.11921	0.000565519	0.0234252	ENSG00000175662	TOM1L2
ILMN_1711254	-0.0791366	-1.05639	0.0173177	0.0375324	ENSG00000065183	WDR3
ILMN_1711270	0.213686	1.15965	0.0196157	0.038666	ENSG00000064607	SFRS14
ILMN_1711311	0.128683	1.0933	0.0237409	0.0404999	ENSG00000128567	PODXL
ILMN_1711314	-0.0952292	-1.06824	0.0272838	0.0418798	ENSG00000165609	NUDT5
ILMN_1711451	0.117719	1.08502	0.0351716	0.044586	ENSG00000003989	SLC7A2
ILMN_1711491	-0.261147	-1.19843	0.0421282	0.0468781	ENSG00000171992	SYNPO
ILMN_1711596	-0.160189	-1.11743	0.00373465	0.0271872	ENSG00000102103	PQBP1
ILMN_1711792	0.203407	1.15141	0.0338498	0.0442454	ENSG00000062194	GPBP1
ILMN_1711888	0.131993	1.09581	0.00792376	0.0312802	ENSG00000106078	COBL
ILMN_1711904	-0.160885	-1.11797	0.0424188	0.0469883	ENSG00000213347	MXD3
ILMN_1712019	0.155907	1.11412	0.00289023	0.0268144	ENSG00000132466	ANKRD17
ILMN_1712122	-0.173866	-1.12808	0.0248843	0.0410688	ENSG00000144554	FANCD2
ILMN_1712128	0.104766	1.07532	0.00824931	0.0316726	ENSG00000197147	LRRC8B
ILMN_1712236	0.107068	1.07704	0.0131537	0.0348828	ENSG00000173281	PPP1R3B
ILMN_1712389	-0.144813	-1.10559	0.016811	0.037118	ENSG00000217555	CKLF
ILMN_1712405	-0.0469361	-1.03307	0.0426261	0.047023	ENSG00000248319	#N/A
ILMN_1712419	0.329089	1.25622	0.000310889	0.0194537	ENSG00000146038	DCDC2
ILMN_1712430	-0.208845	-1.15576	0.00663999	0.0307047	ENSG00000159199	ATP5G1
ILMN_1712431	0.0963847	1.06909	0.0155526	0.0362729	ENSG00000179715	FAM113B
ILMN_1712583	-0.273741	-1.20894	0.00275646	0.0268435	ENSG00000103260	METRN
ILMN_1712620	0.0584969	1.04138	0.0444044	0.0476097	ENSG00000114378	HYAL1
ILMN_1712634	0.28424	1.21777	0.0391796	0.0459072	ENSG00000116001	TIA1
ILMN_1712657	0.296526	1.22818	0.00803033	0.0314477	ENSG00000171634	BPTF
ILMN_1712673	0.270595	1.20631	0.0133058	0.0350334	ENSG00000111961	SASH1
ILMN_1712707	-0.135412	-1.09841	0.0453545	0.0479294	ENSG00000127220	ABHD8
ILMN_1712719	0.147534	1.10767	0.00294348	0.0265545	ENSG00000135525	MAP7
ILMN_1712914	-0.131979	-1.0958	0.0473158	0.0488095	ENSG00000167680	SEMA6B
ILMN_1712918	-0.287977	-1.22093	0.0161308	0.0367473	ENSG00000124588	NQO2
ILMN_1713037	-0.110091	-1.0793	0.00273193	0.0271439	ENSG00000141959	PFKL
ILMN_1713124	-0.159256	-1.11671	0.00654813	0.0304716	ENSG00000196139	AKR1C3
ILMN_1713147	-0.208898	-1.1558	0.00711655	0.0306439	ENSG00000187778	MCRS1
ILMN_1713249	-0.167273	-1.12293	0.0142337	0.0354757	ENSG00000119403	PHF19
ILMN_1713505	0.0983041	1.07051	0.0421584	0.0468763	ENSG00000141458	NPC1
ILMN_1713686	-0.0545613	-1.03854	0.049041	0.0495124	ENSG00000157368	IL34
ILMN_1713688	0.236394	1.17804	0.00286395	0.0268244	ENSG00000089876	DHX32
ILMN_1713732	0.13526	1.09829	0.0438469	0.0474443	ENSG00000097007	ABL1
ILMN_1713749	-0.137081	-1.09968	0.02004	0.0389284	ENSG00000102879	CORO1A
ILMN_1713884	-0.185751	-1.13741	0.0152275	0.0361162	ENSG00000007520	C16orf42
ILMN_1713990	-0.227242	-1.17059	0.00806619	0.0314207	ENSG00000087077	TRIP6
ILMN_1714108	0.151379	1.11063	0.0218483	0.0397131	ENSG00000164938	TP53INP1
ILMN_1714167	-0.134626	-1.09781	0.0124782	0.0346538	ENSG00000166347	CYB5A
ILMN_1714172	-0.122635	-1.08872	0.0012707	0.0245863	ENSG00000168658	VWA3B
ILMN_1714349	0.266318	1.20273	0.0187355	0.0384515	ENSG00000138604	GLCE
ILMN_1714461	0.11961	1.08644	0.0306547	0.0430748	ENSG00000013561	RNF14
ILMN_1714515	-0.169772	-1.12488	0.00700931	0.0305851	ENSG00000128626	MRPS12
ILMN_1714567	0.327728	1.25504	0.00152798	0.0248276	ENSG00000124942	AHNAK
ILMN_1714623	-0.32813	-1.25538	2.63e-05	0.0193371	ENSG00000100216	TOMM22
ILMN_1714960	0.132812	1.09643	0.0122353	0.0344346	ENSG00000103599	IQCH
ILMN_1715133	0.101528	1.07291	0.00276493	0.0266612	ENSG00000116679	IVNS1ABP
ILMN_1715173	-0.161115	-1.11815	0.00694316	0.0307528	ENSG00000117676	RPS6KA1
ILMN_1715179	-0.112889	-1.08139	0.013819	0.0353714	ENSG00000131876	SNRPA1
ILMN_1715189	0.14401	1.10497	0.0314751	0.0435001	ENSG00000106852	LHX6
ILMN_1715482	0.0990217	1.07105	0.0152161	0.0361766	ENSG00000083290	ULK2
ILMN_1715661	0.100013	1.07178	0.0188825	0.0385114	ENSG00000108064	TFAM
ILMN_1715718	-0.197298	-1.14655	0.0461318	0.0481967	ENSG00000179922	ZNF784
ILMN_1716019	-0.128706	-1.09331	0.00822102	0.0316881	ENSG00000141314	RHBDL3
ILMN_1716089	-0.168825	-1.12414	0.00683787	0.0305626	ENSG00000197256	KANK2
ILMN_1716157	-0.0669293	-1.04748	0.0297235	0.0428514	ENSG00000137073	UBAP2
ILMN_1716237	-0.29894	-1.23024	0.000163494	0.0209059	ENSG00000119673	ACOT2
ILMN_1716342	0.176005	1.12975	0.0146601	0.0358996	ENSG00000004766	CCDC132
ILMN_1716445	-0.278612	-1.21303	0.00295959	0.0264564	ENSG00000168393	DTYMK
ILMN_1716446	0.25729	1.19523	0.0313718	0.0434594	ENSG00000142867	BCL10
ILMN_1716517	0.0985729	1.07071	0.0353989	0.0446242	ENSG00000223526	C1orf84
ILMN_1716592	-0.062196	-1.04405	0.0335021	0.0441837	ENSG00000138075	ABCG5
ILMN_1716678	0.119904	1.08666	0.00680131	0.0304455	ENSG00000119655	NPC2
ILMN_1716797	0.135031	1.09812	0.0481269	0.0491804	ENSG00000241399	CD302
ILMN_1716838	-0.198685	-1.14765	0.030264	0.042936	ENSG00000160284	C21orf56
ILMN_1716843	0.204455	1.15225	0.00351052	0.0270273	ENSG00000197977	ELOVL2
ILMN_1716876	-0.354383	-1.27844	0.00297043	0.0263929	ENSG00000160563	MED27
ILMN_1716957	0.10014	1.07188	0.00814477	0.0315597	ENSG00000131094	AC015936.4
ILMN_1716979	-0.197191	-1.14646	0.0174606	0.0377032	ENSG00000168765	GSTM4
ILMN_1717056	-0.092334	-1.06609	0.0261452	0.0414072	ENSG00000198431	TXNRD1
ILMN_1717078	0.126768	1.09184	0.026493	0.0415773	ENSG00000116138	DNAJC16
ILMN_1717337	0.24733	1.18701	0.0153674	0.0361855	ENSG00000136536	39513
ILMN_1717461	0.107428	1.07731	0.0201212	0.0389575	ENSG00000178467	P4HTM
ILMN_1717490	-0.198616	-1.1476	0.0195437	0.0387578	ENSG00000089009	AC004086.1
ILMN_1717541	-0.0624151	-1.04421	0.0215481	0.0397074	ENSG00000106714	CNTNAP3
ILMN_1717702	-0.124011	-1.08976	0.00397552	0.0271907	ENSG00000124780	KCNK17
ILMN_1717793	-0.240141	-1.18111	0.0119072	0.0340321	ENSG00000167644	C19orf33
ILMN_1717803	0.147074	1.10732	0.0179876	0.0380586	ENSG00000171450	CDK5R2
ILMN_1718044	-0.1454	-1.10604	0.0364025	0.0450588	ENSG00000006744	ELAC2
ILMN_1718069	0.130388	1.09459	0.0182459	0.0380576	ENSG00000167842	MIS12
ILMN_1718070	-0.257723	-1.19559	0.00076104	0.0226083	ENSG00000132906	CASP9
ILMN_1718128	-0.160889	-1.11798	0.0497703	0.0498721	ENSG00000151846	PABPC3
ILMN_1718207	0.144834	1.1056	0.015581	0.0362816	ENSG00000143379	SETDB1
ILMN_1718607	-0.0933854	-1.06687	0.0306853	0.0430356	ENSG00000214063	TSPAN4
ILMN_1718633	0.113081	1.08154	0.0162714	0.0368391	ENSG00000100068	LRP5L
ILMN_1718668	0.163888	1.1203	0.0343546	0.0443339	ENSG00000171448	ZBTB26
ILMN_1718898	-0.0705891	-1.05015	0.0318777	0.043626	ENSG00000180806	HOXC9
ILMN_1719010	0.113642	1.08196	0.00957906	0.0325688	ENSG00000175906	ARL4D
ILMN_1719097	0.163226	1.11979	0.0351166	0.0445548	ENSG00000141452	C18orf8
ILMN_1719165	-0.204139	-1.152	0.0187752	0.0384257	ENSG00000174744	BRMS1
ILMN_1719170	-0.109195	-1.07863	0.0325732	0.0438635	ENSG00000165171	WBSCR27
ILMN_1719392	-0.179326	-1.13235	0.0452496	0.0478701	ENSG00000091483	FH
ILMN_1719531	0.189342	1.14024	0.00664824	0.0306465	ENSG00000080224	EPHA6
ILMN_1719622	0.133325	1.09682	0.0271937	0.0418945	ENSG00000029725	RABEP1
ILMN_1719656	-0.244025	-1.18429	0.000824948	0.0228884	ENSG00000204316	MRPL38
ILMN_1719660	0.106119	1.07633	0.0219724	0.0396933	ENSG00000130768	SMPDL3B
ILMN_1719661	-0.269012	-1.20498	0.000362929	0.0217831	ENSG00000198736	SEPX1
ILMN_1719694	0.12053	1.08713	0.0382968	0.0457292	ENSG00000049618	ARID1B
ILMN_1719695	0.181467	1.13404	0.022329	0.0396317	ENSG00000144802	NFKBIZ
ILMN_1719835	-0.120999	-1.08749	0.0412015	0.0465336	ENSG00000116885	C1orf102
ILMN_1720027	0.281848	1.21575	0.0171757	0.0373899	ENSG00000167377	ZNF23
ILMN_1720041	-0.0546467	-1.0386	0.0261361	0.041415	ENSG00000155495	MAGEC1
ILMN_1720083	-0.236009	-1.17773	0.00377325	0.0273328	ENSG00000103966	EHD4
ILMN_1720137	-0.182476	-1.13483	0.000826067	0.022495	ENSG00000130511	SSBP4
ILMN_1720266	0.175657	1.12948	0.00596126	0.0294162	ENSG00000138658	C4orf21
ILMN_1720311	0.116581	1.08416	0.0323828	0.0437674	ENSG00000164209	SLC25A46
ILMN_1720604	0.1074	1.07729	0.0292573	0.0427238	ENSG00000141337	ARSG
ILMN_1720717	-0.0877304	-1.0627	0.0135192	0.0353109	ENSG00000177238	TRIM72
ILMN_1721132	0.138738	1.10094	0.0122947	0.0344042	ENSG00000104901	DKKL1
ILMN_1721136	0.222605	1.16684	0.0366198	0.0450622	ENSG00000049239	H6PD
ILMN_1721170	0.189475	1.14035	0.0029181	0.0268192	ENSG00000196208	GREB1
ILMN_1721218	0.121496	1.08786	0.0246501	0.0409813	ENSG00000171401	KRT13
ILMN_1721241	-0.0838016	-1.05981	0.0402255	0.0463027	ENSG00000105443	CYTH2
ILMN_1721391	-0.141778	-1.10326	0.030638	0.0430924	ENSG00000117410	ATP6V0B
ILMN_1721621	0.132059	1.09586	0.0147426	0.0358034	ENSG00000114857	NKTR
ILMN_1721703	0.105352	1.07576	0.0375701	0.0454332	ENSG00000100941	PNN
ILMN_1721922	0.199685	1.14845	0.0193108	0.0385298	ENSG00000166886	NAB2
ILMN_1721968	0.166891	1.12264	0.0375194	0.0453907	ENSG00000139910	NOVA1
ILMN_1721977	-0.138055	-1.10042	0.0379088	0.0456551	ENSG00000102030	ARD1A
ILMN_1722025	0.20511	1.15277	0.00944296	0.0324058	ENSG00000113742	CPEB4
ILMN_1722151	0.141328	1.10292	0.0365342	0.0450512	ENSG00000242372	EIF6
ILMN_1722218	-0.109738	-1.07903	0.0217565	0.0396443	ENSG00000125505	LENG4
ILMN_1722284	0.0651668	1.04621	0.0345795	0.0443904	ENSG00000232300	AC138645.3
ILMN_1722364	-0.0614678	-1.04353	0.0322479	0.0437458	ENSG00000112667	C6orf108
ILMN_1722491	-0.258523	-1.19625	0.00419187	0.0270951	ENSG00000198931	APRT
ILMN_1722583	-0.225753	-1.16939	0.0428225	0.047116	ENSG00000131148	COX4NB
ILMN_1722670	0.0903926	1.06466	0.0395287	0.0460959	ENSG00000180155	LYNX1
ILMN_1722698	0.216503	1.16191	0.0337389	0.0442184	ENSG00000163743	RCHY1
ILMN_1722809	0.263773	1.20061	0.000153093	0.0225123	ENSG00000091129	NRCAM
ILMN_1722830	0.0717332	1.05098	0.0273039	0.0418888	ENSG00000198681	MAGEA1
ILMN_1722906	-0.0507419	-1.0358	0.0367393	0.0449834	ENSG00000186583	SPATC1
ILMN_1723092	-0.120944	-1.08745	0.00522684	0.0287329	ENSG00000130545	CRB3
ILMN_1723111	0.176191	1.1299	0.023112	0.0400781	ENSG00000196176	HIST1H4A
ILMN_1723123	0.180557	1.13332	0.0402957	0.0463109	ENSG00000068078	FGFR3
ILMN_1723145	0.0442344	1.03114	0.049068	0.0495226	ENSG00000184986	TMEM121
ILMN_1723235	-0.0934716	-1.06693	0.0276858	0.0422104	ENSG00000141994	DUS3L
ILMN_1723607	0.178452	1.13167	0.0315252	0.043508	ENSG00000171723	GPHN
ILMN_1723644	0.0479932	1.03383	0.0396358	0.0460747	ENSG00000143627	PKLR
ILMN_1723847	0.0553911	1.03914	0.0410563	0.0465305	ENSG00000138615	CILP
ILMN_1723962	-0.283306	-1.21698	0.0278083	0.0422221	ENSG00000079257	LXN
ILMN_1723978	-0.201133	-1.1496	0.0318214	0.0436098	ENSG00000100097	LGALS1
ILMN_1724009	-0.0900627	-1.06442	0.0316389	0.043522	ENSG00000103037	SETD6
ILMN_1724017	0.0743349	1.05288	0.0145205	0.0357362	ENSG00000135976	AC018892.5
ILMN_1724138	-0.0447973	-1.03154	0.039683	0.0460749	ENSG00000172977	KAT5
ILMN_1724295	0.14319	1.10434	0.0364693	0.0450846	ENSG00000231409	RP11-83J16.1
ILMN_1724306	-0.120755	-1.0873	0.0343633	0.0443062	ENSG00000108878	CACNG1
ILMN_1724309	0.0733374	1.05215	0.0300704	0.0428682	ENSG00000230210	RP11-508M1.1
ILMN_1724406	-0.13688	-1.09952	0.0299861	0.0428727	ENSG00000169592	INO80E
ILMN_1724410	0.126732	1.09182	0.00724729	0.03058	ENSG00000109189	USP46
ILMN_1724437	-0.272493	-1.20789	0.010096	0.032955	ENSG00000100116	GCAT
ILMN_1724490	-0.144598	-1.10542	0.039075	0.0458578	ENSG00000121390	PSPC1
ILMN_1724504	0.0807105	1.05754	0.00770639	0.0309624	ENSG00000183576	SETD3
ILMN_1724609	-0.0868612	-1.06206	0.0103983	0.0328479	ENSG00000136856	SLC2A8
ILMN_1724659	0.150475	1.10993	0.00739429	0.0307156	ENSG00000148337	CIZ1
ILMN_1724704	0.1379	1.1003	0.00162121	0.0245772	ENSG00000068400	GRIPAP1
ILMN_1724753	0.168952	1.12424	0.00605906	0.0296008	ENSG00000100503	NIN
ILMN_1724811	-0.150025	-1.10959	0.000137454	0.0212764	ENSG00000140694	PARN
ILMN_1725105	0.128041	1.09281	0.0228169	0.039801	ENSG00000124802	EEF1E1
ILMN_1725169	-0.0940398	-1.06735	0.0124303	0.0346845	ENSG00000138785	INTS12
ILMN_1725187	0.0487815	1.03439	0.0320582	0.0437509	ENSG00000090975	PITPNM2
ILMN_1725193	-0.264921	-1.20157	0.0229101	0.039869	ENSG00000115457	IGFBP2
ILMN_1725234	0.119159	1.0861	0.00953715	0.0325015	ENSG00000137869	CYP19A1
ILMN_1725241	-0.102395	-1.07355	0.0438207	0.047451	ENSG00000197448	GSTK1
ILMN_1725250	0.140653	1.1024	0.0248067	0.0410098	ENSG00000152492	CCDC50
ILMN_1725346	0.209397	1.1562	0.0452137	0.0478494	ENSG00000023608	SNAPC1
ILMN_1725510	-0.218667	-1.16366	0.014899	0.0359163	ENSG00000116133	DHCR24
ILMN_1725642	-0.0916611	-1.0656	0.0361988	0.0450722	ENSG00000184900	SUMO3
ILMN_1725678	0.178167	1.13145	0.00739656	0.0306816	ENSG00000151892	GFRA1
ILMN_1725773	0.0843905	1.06024	0.0331086	0.0440598	ENSG00000108176	DNAJC12
ILMN_1725946	-0.087018	-1.06217	0.0432826	0.0472685	ENSG00000117595	IRF6
ILMN_1725963	0.229324	1.17229	0.000710599	0.0222327	ENSG00000203819	HIST2H2BD
ILMN_1725981	-0.279386	-1.21368	0.00797251	0.0313046	ENSG00000213300	RP11-642N14.3
ILMN_1726064	-0.116117	-1.08381	0.0075799	0.0307483	ENSG00000111845	PAK1IP1
ILMN_1726104	-0.258579	-1.1963	0.0389953	0.0458374	ENSG00000110200	C11orf51
ILMN_1726199	0.17974	1.13268	0.00695333	0.0306134	ENSG00000180626	ZNF594
ILMN_1726289	0.278216	1.21269	0.00513293	0.0285368	ENSG00000174718	C12orf35
ILMN_1726410	-0.127975	-1.09276	0.0321635	0.0437121	ENSG00000198931	APRT
ILMN_1726466	-0.0970075	-1.06955	0.0145081	0.0357357	ENSG00000119431	HDHD3
ILMN_1726659	-0.198718	-1.14768	0.00950659	0.0324726	ENSG00000172009	THOP1
ILMN_1726666	-0.23692	-1.17847	0.000817119	0.0228871	ENSG00000211445	GPX3
ILMN_1726783	-0.148549	-1.10845	0.0114227	0.0337629	ENSG00000171865	RNASEH1
ILMN_1726842	0.154874	1.11332	0.0139007	0.0354262	ENSG00000162623	TYW3
ILMN_1726981	-0.165875	-1.12185	0.0311177	0.0433115	ENSG00000173511	VEGFB
ILMN_1727001	0.307093	1.23721	0.00172302	0.025211	ENSG00000145833	DDX46
ILMN_1727023	0.160262	1.11749	0.0346341	0.0443443	ENSG00000144233	AMMECR1L
ILMN_1727107	0.241651	1.18235	0.0215343	0.0397069	ENSG00000084093	REST
ILMN_1727138	0.117512	1.08486	0.000588297	0.0233808	ENSG00000138032	PPM1B
ILMN_1727271	-0.176777	-1.13036	0.0259966	0.0413275	ENSG00000140105	WARS
ILMN_1727287	-0.0407665	-1.02866	0.0483654	0.0493384	ENSG00000129292	PHF20L1
ILMN_1727309	0.187351	1.13867	0.00522824	0.028687	ENSG00000137824	FAM82A2
ILMN_1727618	-0.119279	-1.08619	0.0386964	0.0458157	ENSG00000156170	C8orf38
ILMN_1727805	0.115021	1.08299	0.0479457	0.0490976	ENSG00000100321	SYNGR1
ILMN_1728073	-0.208136	-1.15519	0.014454	0.0356921	ENSG00000119522	DENND1A
ILMN_1728180	0.266936	1.20325	0.0078685	0.0311877	ENSG00000108848	LUC7L3
ILMN_1728228	0.181857	1.13434	0.0123641	0.0345326	ENSG00000188785	ZNF548
ILMN_1728440	-0.043704	-1.03076	0.0368686	0.0449733	ENSG00000212938	KRTAP6-3
ILMN_1728445	-0.341295	-1.26689	0.000978243	0.0233903	ENSG00000146678	IGFBP1
ILMN_1728471	0.287494	1.22052	0.000309327	0.0197768	ENSG00000066777	ARFGEF1
ILMN_1728498	-0.105493	-1.07586	0.0245785	0.0410247	ENSG00000090097	PCBP4
ILMN_1728698	-0.0898338	-1.06425	0.0265431	0.0415894	ENSG00000006007	GDE1
ILMN_1728710	0.144662	1.10547	0.0360309	0.0449774	ENSG00000180257	ZNF816A
ILMN_1728742	0.167474	1.12309	0.0234971	0.0404358	ENSG00000170271	C5orf4
ILMN_1728761	0.059389	1.04202	0.0108185	0.0331429	ENSG00000141736	ERBB2
ILMN_1728787	0.368584	1.29108	0.00585965	0.0294585	ENSG00000173467	AGR3
ILMN_1728898	0.0560954	1.03965	0.0298844	0.0428314	ENSG00000229453	SPINK8
ILMN_1728907	0.155649	1.11392	0.0128295	0.0348078	ENSG00000085365	SCAMP1
ILMN_1728984	-0.11365	-1.08196	0.0432998	0.0472522	ENSG00000170515	PA2G4
ILMN_1729051	0.167331	1.12298	0.0131497	0.0349036	ENSG00000116062	MSH6
ILMN_1729058	0.277932	1.21246	0.0457664	0.0481571	ENSG00000085365	SCAMP1
ILMN_1729115	-0.0906513	-1.06485	0.0420608	0.0468386	ENSG00000233966	AC005324.1
ILMN_1729123	-0.117958	-1.0852	0.00595358	0.0295768	ENSG00000119383	PPP2R4
ILMN_1729142	-0.284088	-1.21764	0.00175376	0.0254079	ENSG00000166582	CENPV
ILMN_1729161	0.259899	1.19739	0.0288893	0.042631	ENSG00000148400	NOTCH1
ILMN_1729208	-0.0932285	-1.06675	0.036133	0.0450475	ENSG00000166681	NGFRAP1
ILMN_1729225	0.0437725	1.03081	0.0467687	0.0485859	ENSG00000184985	SORCS2
ILMN_1729288	-0.0888814	-1.06355	0.0284228	0.0424537	ENSG00000133466	C1QTNF6
ILMN_1729368	0.0931221	1.06668	0.00158949	0.0246037	ENSG00000177283	FZD8
ILMN_1729476	0.0905934	1.06481	0.0308869	0.0430922	ENSG00000171199	PROL1
ILMN_1729533	-0.192195	-1.1425	0.00494777	0.0282551	ENSG00000163382	APOA1BP
ILMN_1729611	-0.149812	-1.10942	0.0160453	0.0367232	ENSG00000168476	REEP4
ILMN_1729650	-0.159326	-1.11677	0.0320109	0.0437472	ENSG00000112357	PEX7
ILMN_1729868	-0.169717	-1.12484	0.00204993	0.0264423	ENSG00000176422	SPRYD4
ILMN_1729973	0.125119	1.0906	0.0305916	0.0430684	ENSG00000105939	ZC3HAV1
ILMN_1729980	-0.105359	-1.07576	0.0420134	0.0468213	ENSG00000011275	RNF216
ILMN_1730175	0.0982414	1.07047	0.0131433	0.0349499	ENSG00000157429	ZNF19
ILMN_1730282	-0.0880488	-1.06293	0.0187378	0.0384295	ENSG00000232431	AC055876.2
ILMN_1730351	0.111815	1.08059	0.0198765	0.0388933	ENSG00000182459	TEX19
ILMN_1730391	-0.222597	-1.16683	0.0459797	0.0481919	ENSG00000096080	MRPS18A
ILMN_1730539	0.476545	1.39141	0.000610153	0.0227147	ENSG00000113971	NPHP3
ILMN_1730575	-0.140389	-1.1022	0.0190342	0.0384212	ENSG00000001084	GCLC
ILMN_1730685	-0.125026	-1.09053	0.0245996	0.04099	ENSG00000166902	MRPL16
ILMN_1730765	-0.156926	-1.11491	0.018419	0.0382288	ENSG00000112679	DUSP22
ILMN_1730818	0.134616	1.0978	0.00668199	0.0306102	ENSG00000176840	C19orf30
ILMN_1730824	0.203285	1.15132	0.00987932	0.0328306	ENSG00000243943	ZNF512
ILMN_1730848	-0.123532	-1.0894	0.0308448	0.0430539	ENSG00000111057	KRT18
ILMN_1730907	0.246126	1.18602	0.00411907	0.0271011	ENSG00000104231	ZFAND1
ILMN_1730940	0.143974	1.10494	0.0136513	0.0352799	ENSG00000124702	KLHDC3
ILMN_1730995	0.205751	1.15329	9.07e-05	0.0266749	ENSG00000169129	AFAP1L2
ILMN_1730999	0.171925	1.12656	0.0283262	0.0424171	ENSG00000047410	TPR
ILMN_1731101	0.097013	1.06956	0.0361271	0.0450593	ENSG00000042781	USH2A
ILMN_1731224	0.325256	1.25289	0.0105326	0.0329537	ENSG00000138496	PARP9
ILMN_1731354	-0.174122	-1.12828	0.0380767	0.045596	ENSG00000175193	PARL
ILMN_1731412	-0.141775	-1.10326	0.0175491	0.037811	ENSG00000168246	UBTD2
ILMN_1731418	0.17733	1.13079	0.0121852	0.0343264	ENSG00000135899	SP110
ILMN_1731506	0.14506	1.10578	0.00705011	0.0306268	ENSG00000198807	PAX9
ILMN_1731619	-0.0938196	-1.06719	0.0175866	0.037726	ENSG00000129562	DAD1
ILMN_1731729	0.148566	1.10847	0.0390541	0.0458698	ENSG00000197822	OCLN
ILMN_1731851	-0.0933339	-1.06683	0.0475787	0.048892	ENSG00000155463	OXA1L
ILMN_1731958	-0.0488194	-1.03442	0.0347733	0.0443681	ENSG00000110975	SYT10
ILMN_1731991	-0.093934	-1.06728	0.0033694	0.0270749	ENSG00000142186	SCYL1
ILMN_1732080	0.119659	1.08648	0.0344733	0.0443509	ENSG00000235082	RP11-179G5.2
ILMN_1732150	-0.186367	-1.13789	0.00387179	0.0271765	ENSG00000166803	KIAA0101
ILMN_1732408	0.0910759	1.06516	0.0289837	0.0427059	ENSG00000124006	OBSL1
ILMN_1732468	0.220315	1.16499	0.0117908	0.0339634	ENSG00000164070	HSPA4L
ILMN_1732516	0.181339	1.13394	0.00251	0.0268433	ENSG00000184445	KNTC1
ILMN_1732725	0.135876	1.09876	0.0143937	0.035573	ENSG00000110075	SAPS3
ILMN_1732809	-0.199602	-1.14838	0.0450783	0.0478438	ENSG00000086848	FDXACB1
ILMN_1732810	-0.220794	-1.16537	0.00144865	0.0250616	ENSG00000115234	SNX17
ILMN_1732909	-0.107695	-1.07751	0.0113609	0.0336819	ENSG00000173258	ZNF483
ILMN_1732921	0.0955756	1.06849	0.0178549	0.0379966	ENSG00000105855	ITGB8
ILMN_1732923	0.137834	1.10025	0.0395989	0.046123	ENSG00000116991	SIPA1L2
ILMN_1732926	-0.130115	-1.09438	0.00435107	0.0271688	ENSG00000249859	#N/A
ILMN_1733035	-0.231819	-1.17431	0.0491799	0.0495506	ENSG00000173272	FAM128A
ILMN_1733107	-0.178563	-1.13176	0.00974811	0.0326901	ENSG00000184967	NOC4L
ILMN_1733155	-0.0637411	-1.04517	0.0334032	0.0441721	ENSG00000108262	GIT1
ILMN_1733407	-0.10115	-1.07263	0.00642772	0.0303434	ENSG00000151576	QTRTD1
ILMN_1733511	0.0457454	1.03222	0.0300992	0.0428677	ENSG00000090615	GOLGA3
ILMN_1733519	-0.103649	-1.07449	0.0190845	0.0384171	ENSG00000029993	HMGB3
ILMN_1733523	0.184131	1.13613	0.00269412	0.0270424	ENSG00000172766	NARG1L
ILMN_1733669	0.155779	1.11402	0.0285412	0.0424796	ENSG00000145526	CDH18
ILMN_1733757	0.0939894	1.06732	0.0164985	0.0369552	ENSG00000185475	TMEM179B
ILMN_1733811	-0.160989	-1.11805	0.03276	0.043954	ENSG00000173801	JUP
ILMN_1733859	0.138301	1.10061	0.00877069	0.0318059	ENSG00000132017	DCAF15
ILMN_1733904	-0.205852	-1.15337	0.0171465	0.0373817	ENSG00000125999	C20orf114
ILMN_1733930	-0.155842	-1.11407	0.0285744	0.0424431	ENSG00000138073	PREB
ILMN_1733932	-0.103293	-1.07422	0.027862	0.0422382	ENSG00000169371	SNUPN
ILMN_1734021	-0.0962872	-1.06902	0.0161519	0.0366817	ENSG00000139182	CLSTN3
ILMN_1734190	0.0943245	1.06757	0.032076	0.043694	ENSG00000196507	TCEAL3
ILMN_1734194	0.27362	1.20884	0.00232475	0.0263981	ENSG00000107371	EXOSC3
ILMN_1734276	-0.137379	-1.09991	0.0101589	0.0329773	ENSG00000124225	PMEPA1
ILMN_1734608	0.0981573	1.07041	0.0281712	0.0423793	ENSG00000175691	ZNF77
ILMN_1734736	-0.163881	-1.1203	0.0385683	0.0457746	ENSG00000215305	VPS16A
ILMN_1734742	-0.185618	-1.1373	0.00151953	0.0251063	ENSG00000141522	ARHGDIA
ILMN_1735333	-0.0763497	-1.05435	0.0339845	0.0443033	ENSG00000188554	NBR1
ILMN_1735347	0.177881	1.13122	0.00343204	0.0269883	ENSG00000124370	MCEE
ILMN_1735548	0.15523	1.1136	0.0219615	0.0397224	ENSG00000095951	HIVEP1
ILMN_1735827	-0.197032	-1.14634	0.0312585	0.0433842	ENSG00000010322	NISCH
ILMN_1735910	0.0961902	1.06895	0.0190404	0.0384072	ENSG00000182853	VMO1
ILMN_1735958	0.0824618	1.05882	0.0361558	0.0450569	ENSG00000165055	METTL2B
ILMN_1736021	0.276534	1.21128	0.0227197	0.0398917	ENSG00000112739	PRPF4B
ILMN_1736154	-0.0858105	-1.06128	0.029214	0.0427667	ENSG00000088899	RP5-1187M17.1
ILMN_1736165	0.200653	1.14922	0.00971374	0.0326866	ENSG00000055609	MLL3
ILMN_1736184	0.0853468	1.06094	0.0440209	0.0474407	ENSG00000134202	GSTM3
ILMN_1736500	-0.0920696	-1.0659	0.00698443	0.0305673	ENSG00000204628	GNB2L1
ILMN_1736510	0.202693	1.15084	0.00195216	0.0260968	ENSG00000170802	FOXN2
ILMN_1736650	0.261002	1.19831	0.0298692	0.0428305	ENSG00000066135	KDM4A
ILMN_1736700	-0.0905284	-1.06476	0.0285772	0.0424258	ENSG00000149925	ALDOA
ILMN_1736751	0.132695	1.09634	0.0234267	0.0404331	ENSG00000151502	VPS26B
ILMN_1736796	0.161332	1.11832	0.00150234	0.0251045	ENSG00000023287	RB1CC1
ILMN_1736814	0.115256	1.08317	0.042983	0.0471163	ENSG00000074201	CLNS1A
ILMN_1736828	-0.149118	-1.10889	0.0105562	0.0328874	ENSG00000115526	CHST10
ILMN_1736829	-0.123307	-1.08923	0.0170189	0.0372416	ENSG00000135679	MDM2
ILMN_1736847	-0.201657	-1.15002	0.00571103	0.0293126	ENSG00000159479	MED8
ILMN_1736901	0.0937202	1.06712	0.0170939	0.0373778	ENSG00000184307	ZDHHC23
ILMN_1736911	-0.162461	-1.11919	0.00132423	0.024649	ENSG00000136842	TMOD1
ILMN_1736940	0.183423	1.13557	0.0189267	0.0384415	ENSG00000165704	HPRT1
ILMN_1737078	-0.0534801	-1.03777	0.0335763	0.0442221	ENSG00000215717	TMEM167B
ILMN_1737087	-0.16255	-1.11926	0.0169135	0.037149	ENSG00000196363	WDR5
ILMN_1737124	0.263704	1.20056	0.0452791	0.047867	ENSG00000112739	PRPF4B
ILMN_1737163	-0.13771	-1.10016	0.0305531	0.043076	ENSG00000142669	SH3BGRL3
ILMN_1737184	0.190988	1.14155	0.00425849	0.0270502	ENSG00000144354	CDCA7
ILMN_1737195	0.128718	1.09332	0.0388988	0.0457972	ENSG00000123219	CENPK
ILMN_1737247	0.052237	1.03687	0.0309688	0.043186	ENSG00000229825	RP5-1052M9.1
ILMN_1737394	-0.214729	-1.16049	0.00851531	0.0315013	ENSG00000160789	LMNA
ILMN_1737462	0.184416	1.13636	0.0200279	0.0389306	ENSG00000164830	OXR1
ILMN_1737517	-0.251746	-1.19065	0.0272374	0.0418523	ENSG00000162244	RPL29
ILMN_1737535	0.157805	1.11559	0.00302842	0.0265077	ENSG00000130699	TAF4
ILMN_1737604	-0.219064	-1.16398	0.00171861	0.0253991	ENSG00000172456	FGGY
ILMN_1737611	0.158687	1.11627	0.0149761	0.0359841	ENSG00000139190	VAMP1
ILMN_1737631	0.165376	1.12146	0.00360824	0.0271403	ENSG00000160781	PAQR6
ILMN_1737650	-0.334016	-1.26052	0.026327	0.0414718	ENSG00000211448	DIO2
ILMN_1737685	0.167931	1.12345	0.00152553	0.0250646	ENSG00000088766	CRLS1
ILMN_1737833	0.100365	1.07204	0.0277889	0.0422362	ENSG00000111676	ATN1
ILMN_1738097	-0.0571328	-1.0404	0.031828	0.0435986	ENSG00000175471	MCTP1
ILMN_1738239	0.173466	1.12776	0.00317236	0.0266569	ENSG00000004534	RBM6
ILMN_1738272	0.200603	1.14918	0.00322565	0.0268743	ENSG00000174953	DHX36
ILMN_1738369	-0.108728	-1.07828	0.0475796	0.0488759	ENSG00000178952	TUFM
ILMN_1738424	-0.233215	-1.17545	0.0484204	0.049326	ENSG00000070831	CDC42
ILMN_1738491	0.221802	1.16619	0.040047	0.046242	ENSG00000148158	SNX30
ILMN_1738572	0.172277	1.12684	0.00862846	0.0316019	ENSG00000090686	USP48
ILMN_1738589	-0.199831	-1.14856	0.0296828	0.0428138	ENSG00000074416	MGLL
ILMN_1738657	0.26209	1.19921	0.00113971	0.0244664	ENSG00000119042	SATB2
ILMN_1738678	-0.147276	-1.10748	0.0390679	0.0458677	ENSG00000175611	C9orf130
ILMN_1738773	-0.0532947	-1.03763	0.0439907	0.0474602	ENSG00000130528	HRC
ILMN_1738783	-0.0589085	-1.04168	0.0480633	0.0491325	ENSG00000164404	GDF9
ILMN_1738849	0.0972817	1.06976	0.0108086	0.0331816	ENSG00000115616	SLC9A2
ILMN_1738883	-0.144672	-1.10548	0.0106887	0.0331947	ENSG00000181481	RNF135
ILMN_1739002	-0.113113	-1.08156	0.0494057	0.0496929	ENSG00000249907	#N/A
ILMN_1739155	-0.152719	-1.11166	0.016691	0.036992	ENSG00000221834	OR9A4
ILMN_1739222	0.0740507	1.05267	0.0187177	0.0384419	ENSG00000244405	ETV5
ILMN_1739345	-0.169652	-1.12479	0.0163401	0.0367965	ENSG00000162194	C11orf48
ILMN_1739942	0.296932	1.22853	0.0147644	0.0357974	ENSG00000138439	FAM117B
ILMN_1740185	-0.202776	-1.15091	0.000103457	0.0217334	ENSG00000137364	TPMT
ILMN_1740213	-0.221244	-1.16574	0.0285722	0.0424613	ENSG00000164181	ELOVL7
ILMN_1740265	-0.162958	-1.11958	0.0379435	0.0456595	ENSG00000097021	ACOT7
ILMN_1740426	-0.288274	-1.22118	0.00706883	0.0306177	ENSG00000108551	RASD1
ILMN_1740493	0.200576	1.14916	0.0283685	0.0424373	ENSG00000082512	TRAF5
ILMN_1740512	0.155249	1.11361	0.0119169	0.0339937	ENSG00000158427	TMSB15B
ILMN_1740523	0.231273	1.17387	0.00893229	0.0318809	ENSG00000126777	KTN1
ILMN_1740572	-0.0681091	-1.04834	0.0473711	0.0487981	ENSG00000185339	TCN2
ILMN_1740976	-0.161491	-1.11844	0.0215597	0.0397039	ENSG00000147140	NONO
ILMN_1741096	-0.223145	-1.16728	0.0496094	0.0497786	ENSG00000079459	FDFT1
ILMN_1741133	-0.142236	-1.10361	0.0249072	0.0410605	ENSG00000239672	NME1
ILMN_1741148	-0.2227	-1.16692	6.24e-05	0.0229398	ENSG00000149925	ALDOA
ILMN_1741175	0.24259	1.18311	0.020465	0.0391082	ENSG00000107560	RAB11FIP2
ILMN_1741200	0.132797	1.09642	0.0243699	0.0408619	ENSG00000143390	RFX5
ILMN_1741224	0.132108	1.09589	0.0444779	0.0476191	ENSG00000180998	GPR137C
ILMN_1741331	0.107101	1.07706	0.0197602	0.038769	ENSG00000053770	MUDENG
ILMN_1741464	0.199273	1.14812	0.0405394	0.0463736	ENSG00000168172	HOOK3
ILMN_1741465	0.0689784	1.04897	0.00879243	0.0317283	ENSG00000080031	PTPRH
ILMN_1741477	0.127019	1.09203	0.0417309	0.0466656	ENSG00000141646	SMAD4
ILMN_1741628	0.0628374	1.04452	0.0215213	0.0397576	ENSG00000143322	ABL2
ILMN_1741736	-0.117191	-1.08462	0.0205853	0.039059	ENSG00000182810	DDX28
ILMN_1741755	0.0619215	1.04386	0.0352638	0.0445685	ENSG00000137699	TRIM29
ILMN_1741782	0.466548	1.3818	0.00266543	0.0269383	ENSG00000141380	SS18
ILMN_1741957	-0.11841	-1.08554	0.0265188	0.0415735	ENSG00000136933	RABEPK
ILMN_1741976	0.226087	1.16966	0.0325246	0.0438181	ENSG00000163104	SMARCAD1
ILMN_1741997	-0.251511	-1.19045	0.00211617	0.0263714	ENSG00000124562	SNRPC
ILMN_1742025	0.124881	1.09042	0.0492377	0.0495918	ENSG00000130558	OLFM1
ILMN_1742064	0.0731085	1.05198	0.0413268	0.0465144	ENSG00000213523	SRA1
ILMN_1742073	0.332578	1.25926	0.000650274	0.0224995	ENSG00000164742	ADCY1
ILMN_1742089	0.210104	1.15677	0.0340726	0.0441443	ENSG00000123213	NLN
ILMN_1742145	-0.158117	-1.11583	0.0104883	0.03292	ENSG00000135476	ESPL1
ILMN_1742187	0.238739	1.17996	0.0167871	0.0370931	ENSG00000111885	MAN1A1
ILMN_1742260	0.219738	1.16452	0.00840845	0.0314222	ENSG00000138434	SSFA2
ILMN_1742427	-0.185825	-1.13747	0.0412092	0.0465066	ENSG00000186184	POLR1D
ILMN_1742432	-0.102467	-1.07361	0.00956904	0.0325724	ENSG00000188986	COBRA1
ILMN_1742467	0.0926286	1.06631	0.0447235	0.0477083	ENSG00000244694	C6orf138
ILMN_1742534	0.121998	1.08824	0.0245883	0.0410176	ENSG00000188153	COL4A5
ILMN_1742541	0.254423	1.19286	0.00118058	0.0241117	ENSG00000177853	ZNF518A
ILMN_1742577	0.125652	1.091	0.049078	0.0495157	ENSG00000107937	GTPBP4
ILMN_1742578	0.23708	1.1786	0.0135447	0.0353147	ENSG00000128585	MKLN1
ILMN_1742607	-0.108784	-1.07832	0.0038011	0.027266	ENSG00000180178	AC018865.2
ILMN_1742731	-0.158727	-1.1163	0.0243761	0.0408491	ENSG00000102100	SLC35A2
ILMN_1742808	-0.152708	-1.11165	0.0378128	0.045633	ENSG00000168066	SF1
ILMN_1742866	0.12425	1.08994	0.0179969	0.038051	ENSG00000181104	F2R
ILMN_1742929	0.0656555	1.04656	0.00779068	0.0310466	ENSG00000163666	HESX1
ILMN_1743086	-0.143642	-1.10469	0.0190941	0.0384101	ENSG00000159202	UBE2Z
ILMN_1743097	-0.182993	-1.13524	0.0424388	0.0469927	ENSG00000196419	XRCC6
ILMN_1743104	0.124568	1.09018	0.0260821	0.0414188	ENSG00000173914	RBM4B
ILMN_1743137	0.13617	1.09898	0.00618559	0.0298227	ENSG00000117523	BAT2D1
ILMN_1743194	0.199325	1.14816	0.0304362	0.043035	ENSG00000102189	EEA1
ILMN_1743241	0.268322	1.20441	0.00933435	0.0322589	ENSG00000122644	ARL4A
ILMN_1743357	0.0673702	1.0478	0.00662457	0.0307301	ENSG00000122121	XPNPEP2
ILMN_1743367	0.109059	1.07852	0.0455435	0.0480257	ENSG00000174804	FZD4
ILMN_1743412	-0.203192	-1.15124	0.000308456	0.0206175	ENSG00000110013	SIAE
ILMN_1743582	-0.0687607	-1.04882	0.0152312	0.0360668	ENSG00000149761	NUDT22
ILMN_1743753	0.240635	1.18151	0.00372273	0.0271676	ENSG00000122970	IFT81
ILMN_1743755	-0.0895848	-1.06406	0.0400011	0.0462071	ENSG00000221821	C6orf226
ILMN_1743966	-0.159503	-1.1169	0.00030201	0.0206561	ENSG00000186174	BCL9L
ILMN_1743995	0.171579	1.12629	0.0131994	0.0349097	ENSG00000182858	ALG12
ILMN_1744003	-0.0529119	-1.03736	0.0352046	0.0445894	ENSG00000137968	SLC44A5
ILMN_1744191	-0.0544656	-1.03847	0.034853	0.0444119	ENSG00000157103	SLC6A1
ILMN_1744210	-0.319353	-1.24777	0.0255702	0.0411615	ENSG00000073578	SDHA
ILMN_1744403	0.1556	1.11388	0.0428599	0.0470866	ENSG00000115041	KCNIP3
ILMN_1744471	0.128397	1.09308	0.016079	0.0366861	ENSG00000175105	ZNF654
ILMN_1744574	0.328677	1.25586	0.0320941	0.043658	ENSG00000165832	TRUB1
ILMN_1744604	-0.181512	-1.13407	0.00308732	0.0264717	ENSG00000051523	CYBA
ILMN_1744611	-0.235255	-1.17711	0.0276069	0.0421776	ENSG00000164934	DCAF13
ILMN_1744621	-0.116459	-1.08407	0.0172069	0.0373471	ENSG00000179532	DNHD1
ILMN_1744647	0.130969	1.09503	0.0467126	0.048562	ENSG00000111530	CAND1
ILMN_1744665	0.179831	1.13275	0.0111826	0.0335592	ENSG00000100393	EP300
ILMN_1744822	0.133097	1.09665	0.0179693	0.0380473	ENSG00000126581	BECN1
ILMN_1744887	0.225102	1.16886	0.0198796	0.0388736	ENSG00000107014	RLN2
ILMN_1744912	-0.118761	-1.0858	0.00932286	0.0322571	ENSG00000085733	CTTN
ILMN_1744959	-0.0975572	-1.06996	0.0185669	0.0382657	ENSG00000086102	NFX1
ILMN_1745021	0.206177	1.15363	0.0486777	0.0494512	ENSG00000170385	SLC30A1
ILMN_1745034	0.124722	1.0903	0.0234881	0.040444	ENSG00000110911	SLC11A2
ILMN_1745075	-0.154976	-1.1134	0.0326228	0.0438499	ENSG00000089157	RPLP0
ILMN_1745148	0.115132	1.08307	0.0138422	0.0354	ENSG00000124201	ZNFX1
ILMN_1745213	0.198185	1.14725	0.00740941	0.0306054	ENSG00000113205	PCDHB3
ILMN_1745282	-0.194145	-1.14405	0.0307961	0.0431087	ENSG00000080823	RAGE
ILMN_1745332	-0.102576	-1.07369	0.0330643	0.0440208	ENSG00000011485	PPP5C
ILMN_1745343	0.127347	1.09228	0.0266106	0.0415844	ENSG00000146007	ZMAT2
ILMN_1745415	0.208051	1.15513	0.00548813	0.0290298	ENSG00000114439	BBX
ILMN_1745471	0.2366	1.17821	0.00304723	0.0262812	ENSG00000213928	IRF9
ILMN_1745583	0.104039	1.07478	0.04887	0.0495097	ENSG00000090989	EXOC1
ILMN_1745697	-0.271434	-1.20701	0.0152901	0.0361481	ENSG00000102858	MGRN1
ILMN_1745699	0.166851	1.12261	0.0226797	0.0398691	ENSG00000087995	METTL2A
ILMN_1745702	-0.176771	-1.13035	0.0467685	0.0486029	ENSG00000235485	RP1-101G11.1
ILMN_1745764	0.137277	1.09983	0.00772923	0.0309696	ENSG00000158220	ESYT3
ILMN_1745784	-0.101801	-1.07311	0.00804784	0.0313908	ENSG00000083812	ZNF324
ILMN_1745785	0.132664	1.09632	0.0340134	0.0441648	ENSG00000185551	NR2F2
ILMN_1745917	-0.102062	-1.07331	0.023886	0.0405593	ENSG00000176700	SCAND2
ILMN_1746158	0.124605	1.09021	0.0328021	0.0439104	ENSG00000128713	HOXD11
ILMN_1746393	0.12053	1.08713	0.0294007	0.0425948	ENSG00000154743	TSEN2
ILMN_1746686	-0.0883613	-1.06316	0.0238779	0.040569	ENSG00000171453	POLR1C
ILMN_1746696	0.130768	1.09488	0.0110622	0.0334711	ENSG00000083642	PDS5B
ILMN_1746784	0.129104	1.09361	0.00569459	0.0293306	ENSG00000139737	SLAIN1
ILMN_1746832	0.16866	1.12401	0.0439862	0.0474729	ENSG00000198707	CEP290
ILMN_1746864	0.105553	1.07591	0.00217888	0.0263707	ENSG00000115165	CYTIP
ILMN_1747078	-0.16355	-1.12004	0.0033033	0.0272893	ENSG00000198331	HYLS1
ILMN_1747281	-0.133264	-1.09677	0.0258454	0.0412209	ENSG00000142459	EVI5L
ILMN_1747395	0.147566	1.1077	0.0247888	0.0410263	ENSG00000074621	SLC24A1
ILMN_1747412	-0.0770829	-1.05488	0.0264488	0.0415967	ENSG00000254986	#N/A
ILMN_1747630	0.164019	1.1204	0.0287399	0.0424957	ENSG00000124795	DEK
ILMN_1747673	0.0922728	1.06605	0.0136168	0.0352837	ENSG00000100276	RASL10A
ILMN_1747759	0.360956	1.28428	0.0443049	0.0475897	ENSG00000109046	WSB1
ILMN_1747870	-0.0996411	-1.07151	0.010369	0.0329677	ENSG00000117877	CD3EAP
ILMN_1747883	0.0471335	1.03321	0.0336497	0.0442197	ENSG00000115353	TACR1
ILMN_1747935	0.155145	1.11353	0.00697939	0.0305907	ENSG00000173230	GOLGB1
ILMN_1747968	0.139514	1.10153	0.0349291	0.0444127	ENSG00000184863	RBM33
ILMN_1748109	0.172895	1.12732	0.0447783	0.0477148	ENSG00000127980	PEX1
ILMN_1748281	0.176588	1.13021	0.0136063	0.0353499	ENSG00000109339	MAPK10
ILMN_1748283	0.255476	1.19373	0.0042222	0.0271717	ENSG00000102096	PIM2
ILMN_1748291	0.199201	1.14806	0.045723	0.0481458	ENSG00000143751	C1orf55
ILMN_1748374	0.112366	1.081	0.0222854	0.039626	ENSG00000181984	AC131280.6
ILMN_1748432	0.143026	1.10422	0.0118355	0.0339923	ENSG00000203326	ZNF525
ILMN_1748538	-0.110149	-1.07934	0.0462067	0.0482578	ENSG00000128918	ALDH1A2
ILMN_1748614	0.197426	1.14665	0.00277469	0.0264947	ENSG00000054967	RELT
ILMN_1748625	0.181773	1.13428	0.0392715	0.0459235	ENSG00000133142	TCEAL4
ILMN_1748694	0.070468	1.05006	0.0204161	0.0391164	ENSG00000204131	NHSL2
ILMN_1748836	0.160473	1.11765	0.0065259	0.0304646	ENSG00000010361	FUZ
ILMN_1749083	-0.0812534	-1.05794	0.0139251	0.0353353	ENSG00000178130	AC138761.2
ILMN_1749096	-0.0578347	-1.0409	0.0199893	0.0389328	ENSG00000137875	BCL2L10
ILMN_1749109	-0.11618	-1.08386	0.0468747	0.0486274	ENSG00000197746	PSAP
ILMN_1749118	-0.189775	-1.14059	0.0240872	0.0407363	ENSG00000178372	CALML5
ILMN_1749243	-0.200825	-1.14936	0.00562313	0.0291155	ENSG00000175334	BANF1
ILMN_1749410	0.170992	1.12583	0.0260484	0.0413875	ENSG00000144283	PK4P
ILMN_1749415	-0.0412971	-1.02904	0.0494876	0.0497073	ENSG00000151704	KCNJ1
ILMN_1749466	-0.29843	-1.22981	0.00315798	0.0267655	ENSG00000171724	VAT1L
ILMN_1749579	-0.0518647	-1.0366	0.0407508	0.0464527	ENSG00000170927	PKHD1
ILMN_1749920	-0.0907155	-1.0649	0.00350044	0.0270915	ENSG00000168918	INPP5D
ILMN_1750008	-0.157131	-1.11507	0.0357271	0.0447692	ENSG00000156502	SUPV3L1
ILMN_1750011	-0.125037	-1.09054	0.0184186	0.0382551	ENSG00000182473	EXOC7
ILMN_1750092	0.165016	1.12118	0.00598948	0.029506	ENSG00000109618	SEPSECS
ILMN_1750144	0.184275	1.13625	0.0041119	0.0271146	ENSG00000154781	C3orf19
ILMN_1750240	0.21408	1.15996	0.0163267	0.0367944	ENSG00000152104	PTPN14
ILMN_1750324	0.26321	1.20015	0.0361836	0.0450724	ENSG00000115461	IGFBP5
ILMN_1750373	0.126494	1.09164	0.0470135	0.0487027	ENSG00000011201	KAL1
ILMN_1750394	0.519599	1.43356	0.00303089	0.0264506	ENSG00000141424	SLC39A6
ILMN_1750413	-0.0734586	-1.05224	0.0119106	0.0340088	ENSG00000173705	SUSD5
ILMN_1750549	-0.197539	-1.14674	0.0193474	0.0385246	ENSG00000155252	PI4K2A
ILMN_1750661	-0.16401	-1.1204	0.00503678	0.0284869	ENSG00000132004	FBXW9
ILMN_1750689	0.174147	1.1283	0.0401645	0.0462687	ENSG00000072415	MPP5
ILMN_1750718	0.14111	1.10275	0.00624013	0.0299384	ENSG00000204120	GIGYF2
ILMN_1750792	0.0909209	1.06505	0.0356442	0.0447416	ENSG00000103043	VAC14
ILMN_1750967	0.185218	1.13699	0.00602131	0.0294653	ENSG00000189298	ZKSCAN3
ILMN_1750974	-0.358486	-1.28208	0.0103586	0.0329704	ENSG00000163220	S100A9
ILMN_1750981	-0.163295	-1.11984	0.00198947	0.0262377	ENSG00000144741	SLC25A26
ILMN_1751161	0.285607	1.21892	0.0166216	0.0369495	ENSG00000114270	COL7A1
ILMN_1751264	0.230352	1.17312	0.00820704	0.0317174	ENSG00000169193	CCDC126
ILMN_1751346	0.219763	1.16454	0.00339475	0.0270568	ENSG00000065361	ERBB3
ILMN_1751351	-0.111204	-1.08013	0.00739856	0.0306467	ENSG00000188112	C6orf132
ILMN_1751596	0.10261	1.07371	0.0217023	0.0396683	ENSG00000127124	HIVEP3
ILMN_1751692	0.144532	1.10537	0.0255631	0.0411725	ENSG00000186272	ZNF17
ILMN_1751753	-0.11963	-1.08646	0.0489658	0.0495044	ENSG00000182054	IDH2
ILMN_1751887	-0.152569	-1.11155	0.00719265	0.030613	ENSG00000085377	PREP
ILMN_1752008	0.11588	1.08364	0.0365488	0.0450314	ENSG00000165312	OTUD1
ILMN_1752027	0.137021	1.09963	0.0212509	0.0394316	ENSG00000151148	UBE3B
ILMN_1752270	0.159506	1.1169	0.00139071	0.0250924	ENSG00000075303	SLC25A40
ILMN_1752299	0.252278	1.19109	0.0141116	0.0354417	ENSG00000154917	RAB6B
ILMN_1752351	0.134627	1.09781	0.0178752	0.0380122	ENSG00000005893	LAMP2
ILMN_1752451	-0.194772	-1.14454	0.0498659	0.0498659	ENSG00000103811	CTSH
ILMN_1752478	-0.616587	-1.53324	0.001586	0.0249435	ENSG00000162496	DHRS3
ILMN_1752631	0.222934	1.1671	0.0100534	0.0329253	ENSG00000163320	CGGBP1
ILMN_1752639	0.290616	1.22316	0.00595536	0.029486	ENSG00000085491	SLC25A24
ILMN_1752741	0.341775	1.26731	0.00651414	0.0305065	ENSG00000113595	TRIM23
ILMN_1752802	-0.203991	-1.15188	0.00385754	0.0273374	ENSG00000049656	CLPTM1L
ILMN_1752810	0.0806233	1.05747	0.0346879	0.0443168	ENSG00000166173	LARP6
ILMN_1752895	-0.117554	-1.08489	0.0316491	0.0435157	ENSG00000170310	STX8
ILMN_1752968	0.141994	1.10343	0.0216806	0.0397276	ENSG00000172037	LAMB2
ILMN_1753002	0.101567	1.07294	0.0292341	0.0427111	ENSG00000129472	RAB2B
ILMN_1753016	-0.171582	-1.12629	0.033713	0.0442239	ENSG00000132313	MRPL35
ILMN_1753040	0.153363	1.11216	0.0227718	0.0398879	ENSG00000183475	ASB7
ILMN_1753063	0.225004	1.16878	0.0166952	0.0369734	ENSG00000163808	KIF15
ILMN_1753164	0.165375	1.12146	0.0326903	0.0439206	ENSG00000133704	IPO8
ILMN_1753165	0.148675	1.10855	0.0009789	0.0232173	ENSG00000060237	WNK1
ILMN_1753500	0.237679	1.17909	0.0161333	0.0367245	ENSG00000165322	ARHGAP12
ILMN_1753567	0.140875	1.10257	0.00678602	0.0304233	ENSG00000112200	ZNF451
ILMN_1753582	-0.0814179	-1.05806	0.0189164	0.0384473	ENSG00000117748	RPA2
ILMN_1753712	-0.201791	-1.15012	0.012937	0.034906	ENSG00000104915	STX10
ILMN_1753950	0.164553	1.12082	0.00886724	0.031842	ENSG00000162664	ZNF326
ILMN_1754068	-0.133187	-1.09671	0.0327812	0.0439024	ENSG00000232654	FAM136B
ILMN_1754121	-0.140615	-1.10237	0.0255837	0.0411156	ENSG00000103653	CSK
ILMN_1754179	0.169061	1.12433	0.032765	0.0439207	ENSG00000213983	AP1G2
ILMN_1754220	-0.20158	-1.14996	0.0151423	0.0360886	ENSG00000104897	SF3A2
ILMN_1754234	0.139266	1.10134	0.0265719	0.0416123	ENSG00000015171	ZMYND11
ILMN_1754458	0.145831	1.10637	0.0293661	0.0426498	ENSG00000215837	SDHALP2
ILMN_1754669	-0.158742	-1.11631	0.0331092	0.0440407	ENSG00000103549	RNF40
ILMN_1754708	-0.196706	-1.14608	0.0171357	0.0373858	ENSG00000061938	TNK2
ILMN_1754969	-0.333764	-1.2603	9.49e-05	0.0253728	ENSG00000071282	LMCD1
ILMN_1755051	0.181987	1.13445	0.0453744	0.0479332	ENSG00000096093	EFHC1
ILMN_1755111	0.167693	1.12326	0.00407212	0.0269732	ENSG00000155085	AKD1
ILMN_1755120	0.234482	1.17648	0.00316822	0.0266984	ENSG00000198162	MAN1A2
ILMN_1755179	0.181341	1.13394	0.0139156	0.0353724	ENSG00000164197	RNF180
ILMN_1755221	0.119026	1.086	0.0187529	0.0384336	ENSG00000114988	LMAN2L
ILMN_1755303	0.215718	1.16128	0.0165193	0.0369173	ENSG00000171940	ZNF217
ILMN_1755364	0.100252	1.07196	0.0379948	0.0455907	ENSG00000006451	RALA
ILMN_1755366	0.0605753	1.04288	0.0488054	0.0494783	ENSG00000074317	SNCB
ILMN_1755620	-0.120827	-1.08736	0.0297583	0.0427757	ENSG00000188483	IER5L
ILMN_1755638	0.0840789	1.06001	0.0172024	0.0373651	ENSG00000102387	TAF7L
ILMN_1755664	-0.198124	-1.14721	0.00645768	0.0303872	ENSG00000197728	RPS26
ILMN_1755710	-0.115298	-1.0832	0.0100192	0.0329602	ENSG00000243364	EFNA4
ILMN_1755721	-0.145088	-1.1058	0.0444415	0.0476321	ENSG00000143412	ANXA9
ILMN_1755758	0.318833	1.24732	0.0327109	0.0439282	ENSG00000080345	RIF1
ILMN_1756006	-0.165212	-1.12133	0.0383849	0.04576	ENSG00000110046	ATG2A
ILMN_1756102	0.140997	1.10267	0.0397284	0.0461094	ENSG00000080298	RFX3
ILMN_1756104	0.286974	1.22008	0.0339365	0.0442996	ENSG00000174720	LARP7
ILMN_1756275	0.0395748	1.02781	0.042544	0.0470029	ENSG00000122224	LY9
ILMN_1756308	0.0987608	1.07085	0.0420186	0.0468093	ENSG00000159593	NAE1
ILMN_1756311	-0.150562	-1.11	0.0107647	0.0331855	ENSG00000109775	UFSP2
ILMN_1756360	0.158404	1.11605	0.00203703	0.0263916	ENSG00000182899	RPL35A
ILMN_1756445	-0.124483	-1.09012	0.0386036	0.045798	ENSG00000160783	PMF1
ILMN_1756541	-0.111949	-1.08069	0.0195664	0.0387768	ENSG00000123933	MXD4
ILMN_1756572	-0.177786	-1.13115	0.0100959	0.0329912	ENSG00000173085	COQ2
ILMN_1756657	-0.189402	-1.14029	0.0346646	0.0443447	ENSG00000146054	TRIM7
ILMN_1756685	0.222111	1.16644	0.00695102	0.0306491	ENSG00000155792	DEPDC6
ILMN_1756696	-0.320154	-1.24846	0.0424008	0.046986	ENSG00000105698	USF2
ILMN_1756701	-0.201837	-1.15016	0.00302703	0.0265746	ENSG00000108272	DHRS11
ILMN_1756723	-0.275203	-1.21016	0.0107904	0.033195	ENSG00000176978	DPP7
ILMN_1756767	0.127933	1.09273	0.00495141	0.0282211	ENSG00000158417	EIF5B
ILMN_1756811	0.159291	1.11674	0.00991582	0.0329147	ENSG00000121931	C1orf103
ILMN_1756898	-0.151479	-1.11071	0.0017171	0.025505	ENSG00000088682	COQ9
ILMN_1756942	0.16147	1.11843	0.0264712	0.0415876	ENSG00000172845	SP3
ILMN_1756999	0.258958	1.19661	0.00574707	0.029344	ENSG00000103479	RBL2
ILMN_1757099	-0.283299	-1.21697	0.00407317	0.0269195	ENSG00000148735	C10orf81
ILMN_1757137	0.109165	1.0786	0.00227988	0.0265025	ENSG00000251359	#N/A
ILMN_1757184	-0.0434164	-1.03055	0.0487991	0.0494891	ENSG00000198353	HOXC4
ILMN_1757278	-0.19968	-1.14844	0.022033	0.0397297	ENSG00000213430	AC138940.2
ILMN_1757317	0.111014	1.07999	0.0387527	0.0458086	ENSG00000133706	LARS
ILMN_1757406	-0.133122	-1.09666	0.0099315	0.0328925	ENSG00000187837	HIST1H1C
ILMN_1757415	0.160244	1.11748	0.00499071	0.0282807	ENSG00000162377	C1orf163
ILMN_1757497	-0.184185	-1.13618	0.00854972	0.0315492	ENSG00000128564	VGF
ILMN_1757629	0.106634	1.07671	0.00970102	0.0327939	ENSG00000176402	GJC3
ILMN_1757697	0.160144	1.1174	0.00668026	0.0306979	ENSG00000109674	NEIL3
ILMN_1757732	0.150539	1.10998	0.0477167	0.0489312	ENSG00000164823	OSGIN2
ILMN_1757845	0.151439	1.11068	0.0378394	0.0456463	ENSG00000134278	SPIRE1
ILMN_1757877	0.164453	1.12074	0.00964231	0.032633	ENSG00000103145	HCFC1R1
ILMN_1758055	-0.139033	-1.10117	0.0136445	0.0352933	ENSG00000167645	YIF1B
ILMN_1758111	0.133618	1.09704	0.00283857	0.0267572	ENSG00000083535	PIBF1
ILMN_1758128	0.0542215	1.0383	0.0348691	0.0443747	ENSG00000161544	CYGB
ILMN_1758543	0.196534	1.14594	0.00668086	0.0306527	ENSG00000100528	CNIH
ILMN_1758674	-0.14971	-1.10935	0.0041832	0.0270987	ENSG00000127774	TMEM93
ILMN_1758750	0.0784618	1.05589	0.0315082	0.0435255	ENSG00000103356	EARS2
ILMN_1758778	0.128097	1.09285	0.0254827	0.0411557	ENSG00000119397	CEP110
ILMN_1758846	-0.0954895	-1.06843	0.0476968	0.0489279	ENSG00000154945	ANKRD40
ILMN_1758906	0.20649	1.15388	0.0432591	0.047278	ENSG00000120063	GNA13
ILMN_1758938	-0.184438	-1.13637	0.00100552	0.02347	ENSG00000136867	SLC31A2
ILMN_1758978	0.092781	1.06642	0.0396412	0.0460627	ENSG00000102271	KLHL4
ILMN_1759419	-0.0907248	-1.06491	0.0303913	0.0430543	ENSG00000105135	ILVBL
ILMN_1759436	-0.0986718	-1.07079	0.0284873	0.0424854	ENSG00000142546	NOSIP
ILMN_1759475	0.101014	1.07253	0.00486118	0.0280879	ENSG00000236398	TAS2R39
ILMN_1759676	-0.192425	-1.14268	0.0196302	0.0386428	ENSG00000123364	HOXC13
ILMN_1759691	0.0921085	1.06593	0.0412277	0.0464918	ENSG00000231160	AC021860.1
ILMN_1759910	-0.129107	-1.09362	0.0444042	0.0476268	ENSG00000188488	SERPINA5
ILMN_1759915	-0.224328	-1.16823	0.0476049	0.0488677	ENSG00000241685	ARPC1A
ILMN_1759973	-0.155872	-1.11409	0.00961546	0.0326172	ENSG00000128609	NDUFA5
ILMN_1760047	-0.166887	-1.12263	0.0241922	0.04082	ENSG00000116035	VAX2
ILMN_1760102	0.199987	1.14869	0.0066891	0.0305951	ENSG00000105132	ZNF550
ILMN_1760121	0.197143	1.14643	0.00124126	0.0241758	ENSG00000116954	RRAGC
ILMN_1760143	-0.183618	-1.13573	0.000161094	0.0215353	ENSG00000130706	ADRM1
ILMN_1760160	-0.127323	-1.09226	0.0302234	0.0428991	ENSG00000106089	STX1A
ILMN_1760180	-0.0987723	-1.07086	0.0416024	0.0466106	ENSG00000080561	MID2
ILMN_1760503	-0.114298	-1.08245	0.0100254	0.0329436	ENSG00000169064	ZBBX
ILMN_1760617	0.133386	1.09687	0.0124997	0.0346807	ENSG00000068885	IFT80
ILMN_1760955	-0.0789145	-1.05622	0.0373594	0.045365	ENSG00000173728	C1orf100
ILMN_1761072	0.14455	1.10539	0.0272805	0.0418966	ENSG00000219201	RP11-181C21.1
ILMN_1761083	-0.255872	-1.19406	0.036568	0.0450362	ENSG00000170144	HNRNPA3
ILMN_1761084	0.139772	1.10173	0.0406877	0.0464529	ENSG00000160097	FNDC5
ILMN_1761138	-0.129906	-1.09422	0.0103861	0.0329509	ENSG00000148362	C9orf142
ILMN_1761155	0.229059	1.17207	0.002208	0.026505	ENSG00000070756	PABPC1
ILMN_1761159	-0.0648391	-1.04597	0.0215227	0.0397353	ENSG00000139641	ESYT1
ILMN_1761175	-0.238116	-1.17945	0.00390759	0.0272327	ENSG00000175634	RPS6KB2
ILMN_1761242	-0.302361	-1.23316	0.0121293	0.0343994	ENSG00000173163	COMMD1
ILMN_1761425	0.204233	1.15207	0.0217432	0.0396447	ENSG00000185585	OLFML2A
ILMN_1761646	0.0592445	1.04192	0.02869	0.042486	ENSG00000253846	#N/A
ILMN_1761762	0.394664	1.31464	0.0330356	0.0440225	ENSG00000197261	C6orf141
ILMN_1761764	-0.257102	-1.19508	0.0117506	0.0339474	ENSG00000125652	ALKBH7
ILMN_1761772	0.0883984	1.06319	0.0412838	0.0465195	ENSG00000113569	NUP155
ILMN_1761778	0.0616926	1.04369	0.0329145	0.0439607	ENSG00000106952	TNFSF8
ILMN_1761808	0.169932	1.12501	0.0263131	0.0415165	ENSG00000180398	MCFD2
ILMN_1761911	0.405203	1.32428	0.000494267	0.0230736	ENSG00000120370	GORAB
ILMN_1761915	0.288467	1.22134	0.0324205	0.043758	ENSG00000185658	BRWD1
ILMN_1761996	0.131843	1.09569	0.0057791	0.0294054	ENSG00000100650	SFRS5
ILMN_1762103	-0.132769	-1.0964	0.0484008	0.0493403	ENSG00000114742	WDR48
ILMN_1762115	0.223472	1.16754	0.0415753	0.0465979	ENSG00000205758	CRYZL1
ILMN_1762210	-0.0534253	-1.03773	0.0428524	0.047096	ENSG00000149305	HTR3B
ILMN_1762224	0.396131	1.31597	0.0426884	0.0470212	ENSG00000163755	HPS3
ILMN_1762281	-0.178196	-1.13147	0.000101908	0.0230547	ENSG00000137100	DCTN3
ILMN_1762303	-0.0742782	-1.05283	0.0189834	0.0384771	ENSG00000159082	SYNJ1
ILMN_1762319	-0.182504	-1.13485	0.014386	0.0355838	ENSG00000134802	SLC43A3
ILMN_1762436	-0.147647	-1.10776	0.00736691	0.0307757	ENSG00000170315	UBB
ILMN_1762561	-0.44831	-1.36444	0.00123797	0.0242725	ENSG00000069764	PLA2G10
ILMN_1762674	0.16814	1.12361	0.0280225	0.0423505	ENSG00000120253	NUP43
ILMN_1762725	-0.175777	-1.12957	0.000649923	0.022755	ENSG00000100129	EIF3L
ILMN_1762883	-0.201685	-1.15004	0.0439345	0.0474693	ENSG00000145194	ECE2
ILMN_1762899	0.130583	1.09474	0.0458344	0.0481769	ENSG00000120738	EGR1
ILMN_1762972	0.19484	1.1446	0.0222742	0.039702	ENSG00000177200	CHD9
ILMN_1762990	0.145787	1.10633	0.0204875	0.0391004	ENSG00000081791	KIAA0141
ILMN_1763127	0.175279	1.12918	0.00532651	0.0287436	ENSG00000144648	CCBP2
ILMN_1763347	0.21925	1.16413	0.00828127	0.0315891	ENSG00000051382	PIK3CB
ILMN_1763371	0.0614555	1.04352	0.0317143	0.0435037	ENSG00000138835	RGS3
ILMN_1763520	-0.22082	-1.1654	0.00449372	0.0273624	ENSG00000088002	SULT2B1
ILMN_1763523	-0.156657	-1.1147	0.033426	0.0441824	ENSG00000170445	HARS
ILMN_1763605	0.15419	1.1128	0.0445892	0.0476861	ENSG00000101191	DIDO1
ILMN_1763638	0.154142	1.11276	0.0195774	0.0387203	ENSG00000137936	BCAR3
ILMN_1763641	0.150032	1.10959	0.0374411	0.0453518	ENSG00000142556	ZNF614
ILMN_1763670	0.143495	1.10458	0.0269466	0.0417325	ENSG00000162604	TM2D1
ILMN_1763688	-0.185731	-1.13739	0.0130458	0.0349114	ENSG00000161939	C17orf49
ILMN_1763901	0.0716881	1.05095	0.0125165	0.0346948	ENSG00000198054	DSCR8
ILMN_1764050	0.0452296	1.03185	0.0316887	0.043509	ENSG00000172519	OR10H5
ILMN_1764165	-0.210692	-1.15724	0.0299788	0.042904	ENSG00000141569	TRIM65
ILMN_1764230	-0.131099	-1.09513	0.024164	0.0408192	ENSG00000090581	GNPTG
ILMN_1764239	-0.174061	-1.12823	0.00643154	0.0303128	ENSG00000165688	PMPCA
ILMN_1764309	-0.0522673	-1.03689	0.0403008	0.0462987	ENSG00000187758	ADH1C
ILMN_1764314	0.16175	1.11864	0.021657	0.0397337	ENSG00000102302	FGD1
ILMN_1764321	-0.0852012	-1.06084	0.0344785	0.0443188	ENSG00000177465	ACOT4
ILMN_1764383	-0.228507	-1.17162	0.0266297	0.041526	ENSG00000090674	MCOLN1
ILMN_1764415	0.101727	1.07306	0.0362513	0.0450613	ENSG00000196967	ZNF585A
ILMN_1764431	-0.200564	-1.14915	0.0174077	0.0376441	ENSG00000168090	COPS6
ILMN_1764522	0.309079	1.23892	0.00550321	0.0289017	ENSG00000105983	LMBR1
ILMN_1764573	0.134023	1.09735	0.028264	0.0424104	ENSG00000229807	XIST
ILMN_1764596	-0.118696	-1.08575	0.00985711	0.032831	ENSG00000128309	MPST
ILMN_1764628	-0.0733171	-1.05213	0.0278452	0.0422563	ENSG00000011009	LYPLA2
ILMN_1764694	0.174555	1.12862	0.0083604	0.031523	ENSG00000142065	ZFP14
ILMN_1764764	0.0881485	1.06301	0.0473382	0.0488154	ENSG00000160953	MUM1
ILMN_1764827	0.175728	1.12953	0.0238278	0.0405541	ENSG00000178988	MRFAP1L1
ILMN_1764854	0.14006	1.10195	0.0166158	0.0369645	ENSG00000160336	ZNF761
ILMN_1764871	0.131489	1.09542	0.0182217	0.0380882	ENSG00000185808	PIGP
ILMN_1764873	0.121532	1.08789	0.0356204	0.04475	ENSG00000066044	ELAVL1
ILMN_1764891	0.149621	1.10928	0.00847761	0.0314013	ENSG00000126746	ZNF384
ILMN_1765060	0.176442	1.13009	0.00277265	0.0265615	ENSG00000178974	FBXO34
ILMN_1765304	-0.0732362	-1.05207	0.00830887	0.0315715	ENSG00000100181	AC005301.1
ILMN_1765493	-0.176043	-1.12978	0.0181468	0.0380669	ENSG00000160410	SHKBP1
ILMN_1765500	-0.24714	-1.18685	0.000668283	0.0223343	ENSG00000160194	NDUFV3
ILMN_1765522	-0.200898	-1.14941	0.0379526	0.0456145	ENSG00000115241	PPM1G
ILMN_1765770	0.383311	1.30433	0.000681649	0.02203	ENSG00000196074	SYCP2
ILMN_1765829	0.168603	1.12397	0.041555	0.046593	ENSG00000108256	NUFIP2
ILMN_1766000	0.157742	1.11554	0.0113592	0.0337109	ENSG00000146281	PM20D2
ILMN_1766054	0.105014	1.0755	0.0183589	0.0382661	ENSG00000165029	ABCA1
ILMN_1766094	0.0952064	1.06822	0.006735	0.0305673	ENSG00000130150	MOSPD2
ILMN_1766125	-0.156153	-1.11431	0.0138808	0.0354063	ENSG00000196365	LONP1
ILMN_1766182	0.124239	1.08993	0.0285031	0.0424874	ENSG00000128266	GNAZ
ILMN_1766405	-0.181574	-1.13412	0.0103003	0.0329993	ENSG00000135052	GOLM1
ILMN_1766539	-0.23685	-1.17842	0.0479763	0.0491118	ENSG00000253676	#N/A
ILMN_1766793	-0.115647	-1.08346	0.0333706	0.0441687	ENSG00000164967	C9orf23
ILMN_1766798	0.211688	1.15804	0.00235622	0.0263484	ENSG00000114331	ACAP2
ILMN_1766951	-0.259722	-1.19725	0.00614538	0.0297262	ENSG00000120149	MSX2
ILMN_1767129	0.165424	1.1215	0.0100412	0.0329223	ENSG00000006071	ABCC8
ILMN_1767253	-0.0948393	-1.06795	0.0376019	0.0454531	ENSG00000052749	RRP12
ILMN_1767422	0.153296	1.11211	0.00113357	0.0245135	ENSG00000186184	POLR1D
ILMN_1767579	0.195887	1.14543	0.0405465	0.0463636	ENSG00000111615	KRR1
ILMN_1767612	0.158637	1.11623	0.0476825	0.0489303	ENSG00000125124	BBS2
ILMN_1767642	0.130596	1.09475	0.0321609	0.0437287	ENSG00000152219	C11orf46
ILMN_1767691	-0.318252	-1.24682	0.0433601	0.0472654	ENSG00000131475	VPS25
ILMN_1767848	0.365544	1.28837	0.0046274	0.0273827	ENSG00000203880	PCMTD2
ILMN_1767892	0.124655	1.09025	0.00263249	0.0268825	ENSG00000081721	DUSP12
ILMN_1767894	-0.105021	-1.07551	0.02358	0.0404131	ENSG00000070501	POLB
ILMN_1767900	-0.214532	-1.16033	0.0437959	0.0474415	ENSG00000153012	LGI2
ILMN_1768062	-0.166235	-1.12213	0.0262548	0.0414691	ENSG00000156110	ADK
ILMN_1768117	0.173875	1.12808	0.0235073	0.0404297	ENSG00000119707	RBM25
ILMN_1768127	-0.146361	-1.10677	0.0255715	0.0411411	ENSG00000117395	EBNA1BP2
ILMN_1768181	-0.345559	-1.27064	0.00229198	0.0264342	ENSG00000186283	TOR3A
ILMN_1768202	0.126688	1.09178	0.0269343	0.0417354	ENSG00000089847	ANKRD24
ILMN_1768271	-0.1172	-1.08463	0.0195699	0.0387315	ENSG00000112305	SMAP1
ILMN_1768311	0.139796	1.10175	0.0220932	0.0397164	ENSG00000254206	#N/A
ILMN_1768394	-0.15949	-1.11689	0.0283291	0.0424	ENSG00000162704	ARPC5
ILMN_1768396	-0.152113	-1.1112	0.0407863	0.0464752	ENSG00000175756	AURKAIP1
ILMN_1768399	-0.212189	-1.15844	0.00732163	0.0307174	ENSG00000164144	ARFIP1
ILMN_1768482	0.127213	1.09218	0.017585	0.03775	ENSG00000153563	CD8A
ILMN_1768488	-0.182487	-1.13484	0.0030414	0.0263857	ENSG00000132604	TERF2
ILMN_1768505	0.191753	1.14215	0.00437262	0.0271305	ENSG00000131724	IL13RA1
ILMN_1768595	0.130889	1.09497	0.00147636	0.0253917	ENSG00000132535	DLG4
ILMN_1768719	-0.180937	-1.13362	0.0278507	0.0422428	ENSG00000072042	RDH11
ILMN_1768816	0.304333	1.23485	0.010107	0.0329541	ENSG00000120802	TMPO
ILMN_1768870	0.146405	1.10681	0.0130215	0.0348783	ENSG00000198898	CAPZA2
ILMN_1769011	-0.0915312	-1.0655	0.0342652	0.0442768	ENSG00000250305	#N/A
ILMN_1769040	0.11568	1.08349	0.0111028	0.0335249	ENSG00000140396	NCOA2
ILMN_1769091	0.077982	1.05554	0.0247484	0.0409826	ENSG00000137509	PRCP
ILMN_1769158	-0.163812	-1.12024	0.0343833	0.0443125	ENSG00000063241	ISOC2
ILMN_1769229	0.0898428	1.06425	0.0218682	0.0397003	ENSG00000140379	BCL2A1
ILMN_1769277	-0.0802565	-1.05721	0.0190941	0.0383839	ENSG00000240821	RP11-352G18.1
ILMN_1769546	0.139633	1.10162	0.0454973	0.0480285	ENSG00000132669	RIN2
ILMN_1769911	0.135246	1.09828	0.0128791	0.0348137	ENSG00000111371	SLC38A1
ILMN_1769926	-0.253268	-1.1919	0.00723432	0.0306132	ENSG00000113758	DBN1
ILMN_1770005	0.0828574	1.05911	0.0468463	0.0486322	ENSG00000072135	PTPN18
ILMN_1770085	-0.153735	-1.11245	0.0297533	0.0427894	ENSG00000159388	BTG2
ILMN_1770127	-0.0878188	-1.06276	0.0103976	0.0329163	ENSG00000069345	DNAJA2
ILMN_1770245	0.170517	1.12546	0.0362521	0.0450433	ENSG00000115109	EPB41L5
ILMN_1770290	-0.363704	-1.28673	0.00175999	0.0253732	ENSG00000064666	CNN2
ILMN_1770466	0.181303	1.13391	0.013013	0.0348872	ENSG00000154518	ATP5G3
ILMN_1770505	-0.111367	-1.08025	0.0445335	0.0476439	ENSG00000100290	BIK
ILMN_1770653	0.120235	1.08691	0.02802	0.0423685	ENSG00000147676	MAL2
ILMN_1770719	-0.149838	-1.10944	0.0373982	0.0453559	ENSG00000132361	KIAA0664
ILMN_1770742	0.113265	1.08167	0.0455774	0.0480442	ENSG00000165782	TMEM55B
ILMN_1770803	0.331681	1.25848	0.0138803	0.0354358	ENSG00000140299	BNIP2
ILMN_1770911	-0.113687	-1.08199	0.0267552	0.0416334	ENSG00000125841	NRSN2
ILMN_1771057	-0.169479	-1.12465	0.00877224	0.0317333	ENSG00000076924	XAB2
ILMN_1771260	-0.117411	-1.08479	0.0496953	0.0498479	ENSG00000176383	B3GNT4
ILMN_1771334	0.0780969	1.05562	0.0409273	0.0465097	ENSG00000165521	EML5
ILMN_1771385	-0.0691345	-1.04909	0.0364549	0.0450857	ENSG00000162654	GBP4
ILMN_1771462	-0.218196	-1.16328	0.00371503	0.0271789	ENSG00000130255	RPL36
ILMN_1771599	0.250556	1.18967	0.0252472	0.0411369	ENSG00000152952	PLOD2
ILMN_1771642	-0.0680687	-1.04831	0.0140401	0.035383	ENSG00000136878	USP20
ILMN_1771689	0.0714442	1.05077	0.0482297	0.0492513	ENSG00000081177	EXD2
ILMN_1771815	-0.163987	-1.12038	0.00246321	0.0266335	ENSG00000022277	C20orf43
ILMN_1771822	-0.0953415	-1.06832	0.0410597	0.0465164	ENSG00000113966	ARL6
ILMN_1771835	0.204379	1.15219	0.0376419	0.045464	ENSG00000138750	NUP54
ILMN_1771862	-0.182151	-1.13457	0.0290147	0.0426874	ENSG00000153066	TXNDC11
ILMN_1772131	-0.110086	-1.07929	0.0180425	0.0379564	ENSG00000115590	IL1R2
ILMN_1772296	-0.10646	-1.07658	0.0258951	0.0412331	ENSG00000178971	C17orf68
ILMN_1772302	0.134279	1.09754	0.0387427	0.0458151	ENSG00000136371	MTHFS
ILMN_1772316	0.178131	1.13142	0.00653896	0.0304772	ENSG00000164828	UNC84A
ILMN_1772459	-0.222503	-1.16676	0.00947953	0.0324555	ENSG00000186468	RPS23
ILMN_1772521	-0.175835	-1.12962	0.00678138	0.0304489	ENSG00000120254	MTHFD1L
ILMN_1772522	0.247867	1.18745	0.00434391	0.0271818	ENSG00000198081	ZFP161
ILMN_1772527	-0.0741364	-1.05273	0.0411566	0.0465365	ENSG00000123395	C12orf44
ILMN_1772588	0.192324	1.1426	0.0112795	0.03361	ENSG00000120262	C6orf97
ILMN_1772702	0.151283	1.11056	0.0205049	0.039083	ENSG00000180771	SFRS2B
ILMN_1772706	-0.208493	-1.15548	0.0110338	0.0334195	ENSG00000166275	C10orf32
ILMN_1772824	0.0651692	1.04621	0.019421	0.0385927	ENSG00000111186	WNT5B
ILMN_1772845	-0.107973	-1.07771	0.0077666	0.0310347	ENSG00000184209	SNRNP35
ILMN_1772869	0.0802019	1.05717	0.0124666	0.034687	ENSG00000101230	C20orf82
ILMN_1772910	0.175591	1.12943	0.01091	0.0332502	ENSG00000180447	GAS1
ILMN_1772938	-0.0786323	-1.05602	0.00367503	0.0271565	ENSG00000106526	ACTR3C
ILMN_1772946	0.207412	1.15461	0.0115484	0.0338284	ENSG00000196792	STRN3
ILMN_1772958	-0.043293	-1.03046	0.0352539	0.0445752	ENSG00000101460	MAP1LC3A
ILMN_1772976	0.159036	1.11654	0.00949755	0.0324794	ENSG00000165810	BTNL9
ILMN_1773002	-0.196058	-1.14556	0.040331	0.0462792	ENSG00000180592	C10orf140
ILMN_1773048	0.0518756	1.03661	0.0422126	0.0469012	ENSG00000155970	EFHA2
ILMN_1773247	0.114349	1.08249	0.018013	0.038003	ENSG00000119725	ZNF410
ILMN_1773337	0.194097	1.14401	0.000215352	0.0234574	ENSG00000107984	DKK1
ILMN_1773369	-0.29293	-1.22513	0.00521707	0.028733	ENSG00000175581	MRPL48
ILMN_1773380	-0.117828	-1.0851	0.033564	0.0442257	ENSG00000092929	UNC13D
ILMN_1773576	0.131515	1.09544	0.0146963	0.0358094	ENSG00000085719	CPNE3
ILMN_1773687	-0.113741	-1.08203	0.0356221	0.0447329	ENSG00000167645	YIF1B
ILMN_1773758	0.0655161	1.04646	0.0160534	0.0366845	ENSG00000140992	PDPK1
ILMN_1773849	-0.138787	-1.10098	0.0209426	0.0390565	ENSG00000185883	ATP6V0C
ILMN_1773901	-0.11158	-1.08041	0.000869105	0.0226198	ENSG00000117758	STX12
ILMN_1774028	0.0659625	1.04678	0.018018	0.0379863	ENSG00000066855	MTFR1
ILMN_1774077	-0.165906	-1.12187	0.013113	0.0349322	ENSG00000162645	GBP2
ILMN_1774110	-0.0407816	-1.02867	0.0386842	0.0458382	ENSG00000106069	CHN2
ILMN_1774134	0.0911802	1.06524	0.00592436	0.0295815	ENSG00000141867	BRD4
ILMN_1774493	0.0822521	1.05867	0.0326014	0.0438412	ENSG00000174996	KLC2
ILMN_1774856	-0.0783823	-1.05583	0.0350799	0.0445274	ENSG00000148356	LRSAM1
ILMN_1774974	-0.219559	-1.16438	0.0101733	0.0329511	ENSG00000103351	CLUAP1
ILMN_1775012	0.263728	1.20058	0.0230942	0.0400945	ENSG00000138686	BBS7
ILMN_1775074	-0.253927	-1.19245	0.00649931	0.0304856	ENSG00000130640	TUBGCP2
ILMN_1775114	-0.172477	-1.12699	0.00842796	0.0314152	ENSG00000168032	ENTPD3
ILMN_1775327	-0.206435	-1.15383	0.0469362	0.0486568	ENSG00000067225	PKM2
ILMN_1775441	0.0665141	1.04718	0.0430782	0.0471503	ENSG00000138639	ARHGAP24
ILMN_1775634	0.0728564	1.0518	0.0336613	0.0442152	ENSG00000180772	AGTR2
ILMN_1775703	-0.0942716	-1.06753	0.0282961	0.0423938	ENSG00000007255	TRAPPC6A
ILMN_1775829	0.206068	1.15354	0.0139407	0.0353446	ENSG00000112378	PERP
ILMN_1775883	0.0488494	1.03444	0.0406097	0.0464179	ENSG00000163207	IVL
ILMN_1776102	0.110441	1.07956	0.0246621	0.040978	ENSG00000101843	PSMD10
ILMN_1776146	-0.0856235	-1.06115	0.0259528	0.0413025	ENSG00000198471	RTP2
ILMN_1776266	-0.0996311	-1.0715	0.00504047	0.0283985	ENSG00000182187	CRYGB
ILMN_1776352	0.137773	1.10021	0.0108067	0.0332106	ENSG00000188428	MUTED
ILMN_1776375	-0.126298	-1.09149	0.00212169	0.0261084	ENSG00000127445	PIN1
ILMN_1776428	0.211967	1.15827	0.0145385	0.0357207	ENSG00000164543	STK17A
ILMN_1776516	-0.148077	-1.10809	0.0169067	0.0371618	ENSG00000137825	ITPKA
ILMN_1776653	0.164439	1.12073	0.0275461	0.0421504	ENSG00000047634	SCML1
ILMN_1776674	-0.126635	-1.09174	0.00343456	0.0269361	ENSG00000168061	SAC3D1
ILMN_1776788	0.230271	1.17306	0.0152276	0.0360874	ENSG00000164463	C5orf41
ILMN_1776858	0.159488	1.11689	0.0429521	0.0471175	ENSG00000105865	DUS4L
ILMN_1777049	0.187371	1.13869	0.0246997	0.0409711	ENSG00000170949	ZNF160
ILMN_1777060	-0.086922	-1.0621	0.0394936	0.0460915	ENSG00000116761	CTH
ILMN_1777096	0.194453	1.14429	0.0235865	0.0404006	ENSG00000139372	TDG
ILMN_1777250	0.0934721	1.06693	0.0433551	0.0472775	ENSG00000090612	ZNF10
ILMN_1777318	0.212286	1.15852	0.00622416	0.0299595	ENSG00000165118	C9orf64
ILMN_1777325	0.255312	1.19359	0.0213823	0.0396252	ENSG00000115415	STAT1
ILMN_1777449	0.147703	1.1078	0.0490322	0.0495205	ENSG00000096872	IFT74
ILMN_1777519	0.0831219	1.05931	0.00925706	0.0322189	ENSG00000139626	ITGB7
ILMN_1777521	0.107786	1.07757	0.00998627	0.0329625	ENSG00000182890	GLUD2
ILMN_1777526	0.111862	1.08062	0.0147907	0.0357725	ENSG00000124641	MED20
ILMN_1777564	0.305716	1.23603	0.0475503	0.048897	ENSG00000164109	MAD2L1
ILMN_1777660	0.0918614	1.06574	0.0091874	0.0322436	ENSG00000151692	RNF144A
ILMN_1777663	0.136743	1.09942	0.00540657	0.0290159	ENSG00000077097	TOP2B
ILMN_1777708	-0.0813186	-1.05798	0.00327031	0.0270929	ENSG00000186648	LRRC16B
ILMN_1777721	-0.0714781	-1.05079	0.0484915	0.0493301	ENSG00000101367	MAPRE1
ILMN_1777726	0.253201	1.19185	0.0180257	0.0379754	ENSG00000090686	USP48
ILMN_1777745	0.172348	1.12689	0.00585572	0.0295397	ENSG00000234545	FAM133B
ILMN_1777765	-0.14717	-1.1074	0.00751063	0.0308072	ENSG00000139637	C12orf10
ILMN_1777794	-0.142726	-1.10399	0.0248914	0.0410576	ENSG00000130175	PRKCSH
ILMN_1777881	-0.0832462	-1.0594	0.0116656	0.0338682	ENSG00000048140	TSPAN17
ILMN_1778032	0.11329	1.08169	0.0115087	0.0337796	ENSG00000148296	SURF6
ILMN_1778144	-0.107922	-1.07768	0.0132221	0.0349382	ENSG00000211584	SLC48A1
ILMN_1778152	0.149323	1.10905	0.0111575	0.033518	ENSG00000132436	FIGNL1
ILMN_1778267	0.0862751	1.06163	0.0091926	0.0322234	ENSG00000182732	RGS6
ILMN_1778321	-0.294215	-1.22622	0.0458887	0.0481651	ENSG00000160326	SLC2A6
ILMN_1778374	-0.172976	-1.12738	0.0456341	0.0480867	ENSG00000172270	BSG
ILMN_1778560	0.062309	1.04414	0.0177068	0.0378181	ENSG00000166526	ZNF3
ILMN_1778561	0.202619	1.15079	0.0244593	0.0409185	ENSG00000166483	WEE1
ILMN_1778673	0.145625	1.10621	0.026613	0.0415661	ENSG00000147533	GOLGA7
ILMN_1778788	0.0854333	1.06101	0.0323071	0.0437656	ENSG00000114019	AMOTL2
ILMN_1778836	0.151587	1.11079	0.00738912	0.0307375	ENSG00000115875	SFRS7
ILMN_1778876	0.228603	1.1717	0.0339925	0.0442942	ENSG00000198718	FAM179B
ILMN_1778890	-0.321366	-1.24951	0.0162471	0.0368125	ENSG00000165501	PPIL5
ILMN_1778924	-0.0872437	-1.06234	0.0452058	0.0478755	ENSG00000115252	PDE1A
ILMN_1778974	0.0438266	1.03084	0.0457234	0.0481291	ENSG00000186818	LILRB4
ILMN_1779043	-0.111497	-1.08035	0.00793541	0.0312423	ENSG00000130433	CACNG6
ILMN_1779064	-0.196361	-1.1458	0.000395901	0.0215619	ENSG00000174996	KLC2
ILMN_1779356	-0.135903	-1.09878	0.0275724	0.0421468	ENSG00000141510	TP53
ILMN_1779399	-0.183526	-1.13566	0.0118781	0.034015	ENSG00000077312	SNRPA
ILMN_1779401	-0.251405	-1.19037	0.0416523	0.0466309	ENSG00000187446	AC012652.1
ILMN_1779448	0.12551	1.09089	0.0105495	0.0329016	ENSG00000115468	EFHD1
ILMN_1779492	0.249092	1.18846	0.000255066	0.0227318	ENSG00000198742	SMURF1
ILMN_1779501	-0.0970871	-1.06961	0.00675216	0.030504	ENSG00000176136	MC5R
ILMN_1779633	-0.0604863	-1.04282	0.0494469	0.0496834	ENSG00000163636	PSMD6
ILMN_1779639	-0.092878	-1.0665	0.0412037	0.0465183	ENSG00000146243	IRAK1BP1
ILMN_1779711	0.127388	1.09231	0.0248666	0.0410627	ENSG00000143476	DTL
ILMN_1779780	-0.291076	-1.22355	0.0121836	0.0343546	ENSG00000168802	CHTF8
ILMN_1779835	0.0654768	1.04643	0.0255317	0.0411446	ENSG00000182196	ARL6IP4
ILMN_1779855	-0.205176	-1.15283	0.0051919	0.0287018	ENSG00000025423	HSD17B6
ILMN_1779857	0.281668	1.2156	0.0102247	0.0330087	ENSG00000136826	KLF4
ILMN_1779886	0.172967	1.12737	0.00207284	0.0262768	ENSG00000132405	TBC1D14
ILMN_1779969	0.0571886	1.04044	0.0291173	0.0427316	ENSG00000223459	AC106862.1
ILMN_1780100	-0.304286	-1.23481	0.00189209	0.0256434	ENSG00000239930	AP001625.2
ILMN_1780141	0.197466	1.14668	0.0284083	0.0424753	ENSG00000133872	TMEM66
ILMN_1780153	-0.174668	-1.1287	0.0284138	0.0424618	ENSG00000213339	QTRT1
ILMN_1780170	-0.2024	-1.15061	0.00199551	0.0262	ENSG00000189058	APOD
ILMN_1780189	-0.190365	-1.14105	0.0043867	0.0271035	ENSG00000087191	PSMC5
ILMN_1780236	-0.129421	-1.09385	0.0464537	0.0484641	ENSG00000100417	PMM1
ILMN_1780298	-0.173558	-1.12784	0.00454486	0.0273903	ENSG00000118894	FAM86A
ILMN_1780756	-0.246388	-1.18623	0.00397106	0.0272235	ENSG00000100461	RBM23
ILMN_1780824	-0.0812972	-1.05797	0.00196532	0.0261539	ENSG00000059758	CDK17
ILMN_1780887	-0.141992	-1.10343	0.0315134	0.0435122	ENSG00000143258	USP21
ILMN_1780911	0.0638308	1.04524	0.0470133	0.0487196	ENSG00000232030	MAGEB6B
ILMN_1780996	0.124335	1.09001	0.0128318	0.034782	ENSG00000143971	ETAA1
ILMN_1781121	0.249831	1.18907	0.00157564	0.0250484	ENSG00000105849	TWISTNB
ILMN_1781225	-0.19302	-1.14315	0.015108	0.0360655	ENSG00000235989	C22orf27
ILMN_1781256	-0.103294	-1.07422	0.00636462	0.0302886	ENSG00000143768	LEFTY2
ILMN_1781285	0.0892377	1.06381	0.0114785	0.0337922	ENSG00000120129	DUSP1
ILMN_1781386	-0.113253	-1.08166	0.0250066	0.0410863	ENSG00000070540	WIPI1
ILMN_1781388	0.161036	1.11809	0.013858	0.0354096	ENSG00000154330	PGM5
ILMN_1781400	0.116482	1.08409	0.0089864	0.0318422	ENSG00000003989	SLC7A2
ILMN_1781514	0.0701655	1.04984	0.0208596	0.0391001	ENSG00000118946	PCDH17
ILMN_1781526	-0.156816	-1.11482	0.0129573	0.034833	ENSG00000117751	PPP1R8
ILMN_1781735	0.136314	1.09909	0.0478129	0.0490128	ENSG00000144847	IGSF11
ILMN_1781752	0.127421	1.09234	0.0491143	0.0495183	ENSG00000038532	CLEC16A
ILMN_1781761	0.228606	1.1717	0.0370325	0.0450983	ENSG00000001561	ENPP4
ILMN_1781795	-0.172202	-1.12678	0.0345586	0.0444023	ENSG00000100632	ERH
ILMN_1781841	-0.36434	-1.28729	0.00148021	0.0253098	ENSG00000170382	LRRN2
ILMN_1781966	0.187387	1.1387	0.00343018	0.027046	ENSG00000184792	OSBP2
ILMN_1781999	-0.197145	-1.14643	0.0364826	0.0450821	ENSG00000033050	ABCF2
ILMN_1782045	-0.123584	-1.08944	0.0330099	0.0440282	ENSG00000004478	FKBP4
ILMN_1782095	-0.100293	-1.07199	0.0272173	0.0418871	ENSG00000125898	FAM110A
ILMN_1782142	0.124496	1.09013	0.0122682	0.0344283	ENSG00000189171	S100A13
ILMN_1782273	0.169466	1.12464	0.00144291	0.02511	ENSG00000078177	N4BP2
ILMN_1782504	0.215609	1.16119	0.00896031	0.0318649	ENSG00000156469	MTERFD1
ILMN_1782538	-0.160307	-1.11752	0.0288658	0.0426391	ENSG00000026025	VIM
ILMN_1782693	-0.0873826	-1.06244	0.0206918	0.0390594	ENSG00000246774	AC004051.2
ILMN_1782863	0.1649	1.12109	0.00534611	0.0287966	ENSG00000168143	FAM83B
ILMN_1782890	-0.162791	-1.11945	0.0116884	0.0338677	ENSG00000075415	SLC25A3
ILMN_1782938	0.184549	1.13646	0.0022469	0.0264325	ENSG00000112394	SLC16A10
ILMN_1782954	0.149581	1.10925	0.0049376	0.028307	ENSG00000078140	UBE2K
ILMN_1782977	0.168328	1.12376	0.0410028	0.0465416	ENSG00000221983	UBA52
ILMN_1783023	0.242976	1.18343	0.040496	0.04636	ENSG00000205765	C5orf51
ILMN_1783304	-0.120045	-1.08677	0.0189673	0.038471	ENSG00000069849	ATP1B3
ILMN_1783448	0.143257	1.1044	0.0122877	0.0344173	ENSG00000135720	DYNC1LI2
ILMN_1783563	-0.0958654	-1.06871	0.0095175	0.0324721	ENSG00000143178	TBX19
ILMN_1783566	-0.0959883	-1.0688	0.00285283	0.0268057	ENSG00000140506	LMAN1L
ILMN_1783606	0.125117	1.0906	0.0253687	0.0411297	ENSG00000005483	MLL5
ILMN_1783702	0.318936	1.24741	0.010222	0.0330363	ENSG00000159256	MORC3
ILMN_1783712	0.16652	1.12235	0.0423726	0.0469724	ENSG00000103550	C16orf88
ILMN_1783889	0.172347	1.12689	0.0162051	0.0367457	ENSG00000132356	PRKAA1
ILMN_1783985	-0.140944	-1.10263	0.00523679	0.0286271	ENSG00000119723	COQ6
ILMN_1784175	0.281333	1.21532	0.0363251	0.0450579	ENSG00000212916	KIAA1383
ILMN_1784227	-0.125748	-1.09107	0.0449425	0.0478032	ENSG00000187778	MCRS1
ILMN_1784269	0.238232	1.17955	0.00846062	0.0314175	ENSG00000157426	AASDH
ILMN_1784380	0.278344	1.2128	0.0071556	0.0306326	ENSG00000163840	DTX3L
ILMN_1784410	0.18705	1.13843	0.000594205	0.0229942	ENSG00000153560	UBP1
ILMN_1784584	0.0750197	1.05338	0.0367019	0.0450502	ENSG00000135249	RINT1
ILMN_1784651	-0.0640495	-1.0454	0.0395986	0.0461408	ENSG00000198951	NAGA
ILMN_1784655	-0.189412	-1.1403	0.0103423	0.03299	ENSG00000160606	TLCD1
ILMN_1784661	0.175187	1.12911	0.0484426	0.0493146	ENSG00000135048	TMEM2
ILMN_1784847	0.145603	1.10619	0.00923607	0.0322604	ENSG00000137504	CREBZF
ILMN_1784946	-0.114589	-1.08267	0.0339235	0.0443025	ENSG00000135336	ORC3L
ILMN_1784967	0.16262	1.11932	0.00258655	0.02688	ENSG00000095203	EPB41L4B
ILMN_1785037	-0.0730158	-1.05191	0.0271931	0.0419156	ENSG00000163479	SSR2
ILMN_1785071	0.165313	1.12141	0.00841246	0.0313973	ENSG00000250722	#N/A
ILMN_1785095	-0.154568	-1.11309	0.014208	0.0354718	ENSG00000171130	ATP6V0E2
ILMN_1785161	-0.191959	-1.14231	0.0139511	0.0353403	ENSG00000159685	CHCHD6
ILMN_1785170	0.124603	1.09021	0.0146695	0.0358928	ENSG00000184867	ARMCX2
ILMN_1785218	-0.196694	-1.14607	0.00943309	0.0324476	ENSG00000109919	MTCH2
ILMN_1785268	0.216525	1.16193	0.00100741	0.0233291	ENSG00000116815	CD58
ILMN_1785336	-0.160606	-1.11776	0.0161389	0.0367089	ENSG00000140650	PMM2
ILMN_1785356	0.126915	1.09196	0.0450291	0.0478434	ENSG00000184014	DENND5A
ILMN_1785592	-0.121376	-1.08777	0.0410056	0.0465268	ENSG00000079393	DUSP13
ILMN_1785660	-0.219877	-1.16463	0.0105946	0.0329373	ENSG00000182934	SRPR
ILMN_1785960	-0.051231	-1.03615	0.0459384	0.0482001	ENSG00000185278	ZBTB37
ILMN_1786211	0.205295	1.15292	0.00838458	0.0314529	ENSG00000103657	HERC1
ILMN_1786273	-0.182257	-1.13466	0.00748126	0.0307296	ENSG00000197982	C1orf122
ILMN_1786275	0.0856484	1.06116	0.0458717	0.0481644	ENSG00000115421	PAPOLG
ILMN_1786328	0.134798	1.09794	0.0440184	0.0474553	ENSG00000198876	WDR40A
ILMN_1786469	-0.106972	-1.07697	0.0199862	0.0389526	ENSG00000167196	FBXO22
ILMN_1786684	-0.14897	-1.10878	0.0177032	0.037838	ENSG00000112031	MTRF1L
ILMN_1786718	-0.129907	-1.09422	0.000240644	0.0235911	ENSG00000167792	NDUFV1
ILMN_1786789	-0.129497	-1.09391	0.022815	0.0398214	ENSG00000162636	FAM102B
ILMN_1786843	-0.17511	-1.12905	0.00217926	0.0262672	ENSG00000174943	KCTD13
ILMN_1786972	-0.0791514	-1.0564	0.0181975	0.0380916	ENSG00000031698	SARS
ILMN_1787064	0.130185	1.09443	0.0157186	0.0363717	ENSG00000132466	ANKRD17
ILMN_1787115	0.131734	1.09561	0.0475859	0.0488653	ENSG00000018408	WWTR1
ILMN_1787185	-0.104892	-1.07541	0.0198925	0.0388729	ENSG00000145194	ECE2
ILMN_1787378	0.184298	1.13626	0.0374017	0.0453228	ENSG00000148700	ADD3
ILMN_1787410	-0.214551	-1.16034	0.0292172	0.0427076	ENSG00000242372	EIF6
ILMN_1787415	0.209185	1.15603	0.0182225	0.0380628	ENSG00000104497	SNX16
ILMN_1787556	0.0622947	1.04413	0.0437464	0.0474054	ENSG00000015520	NPC1L1
ILMN_1787595	0.213851	1.15978	0.00465316	0.0274798	ENSG00000169255	B3GALNT1
ILMN_1787657	0.304338	1.23485	0.000442666	0.0224462	ENSG00000157224	CLDN12
ILMN_1787658	0.128673	1.09329	0.0411191	0.0465478	ENSG00000003987	MTMR7
ILMN_1787843	0.0951082	1.06815	0.0332676	0.0441517	ENSG00000119471	HSDL2
ILMN_1787919	-0.322447	-1.25045	0.0293864	0.042616	ENSG00000188677	PARVB
ILMN_1788131	-0.238772	-1.17999	0.00379469	0.0273534	ENSG00000095596	CYP26A1
ILMN_1788149	0.0859334	1.06137	0.0227297	0.0398616	ENSG00000114670	NEK11
ILMN_1788251	-0.438581	-1.35527	0.0269778	0.0417369	ENSG00000184602	SNN
ILMN_1788283	-0.290565	-1.22312	0.00526627	0.0286287	ENSG00000103187	COTL1
ILMN_1788462	0.133556	1.09699	0.0180326	0.0379627	ENSG00000123505	AMD1
ILMN_1788468	0.182549	1.13489	0.00825902	0.0316273	ENSG00000134884	ARGLU1
ILMN_1788604	-0.104821	-1.07536	0.0239397	0.0406036	ENSG00000132471	WBP2
ILMN_1788689	0.16932	1.12453	0.0227997	0.0398182	ENSG00000146247	PHIP
ILMN_1788701	0.21502	1.16072	0.027018	0.041755	ENSG00000164985	PSIP1
ILMN_1788742	-0.132747	-1.09638	0.00856219	0.0315557	ENSG00000225573	RP4-756H11.3
ILMN_1788778	-0.193947	-1.14389	0.0290318	0.04267	ENSG00000138758	39701
ILMN_1788832	0.208122	1.15518	0.0151369	0.0361051	ENSG00000101752	MIB1
ILMN_1788874	-0.243486	-1.18385	0.000941006	0.0236538	ENSG00000196136	SERPINA3
ILMN_1788955	-0.224121	-1.16807	0.00842948	0.0313811	ENSG00000107438	PDLIM1
ILMN_1788961	-0.144836	-1.10561	0.00688486	0.0306329	ENSG00000221914	PPP2R2A
ILMN_1789094	0.270084	1.20588	0.010234	0.0330026	ENSG00000101004	NINL
ILMN_1789148	-0.128367	-1.09306	0.0493649	0.0496689	ENSG00000215546	RP5-854E16.1
ILMN_1789266	-0.0883346	-1.06314	0.00672714	0.0305788	ENSG00000147419	CCDC25
ILMN_1789436	0.148027	1.10805	0.0155703	0.0362853	ENSG00000213047	DENND1B
ILMN_1789446	-0.055635	-1.03932	0.0403708	0.0463068	ENSG00000124449	IRGC
ILMN_1789500	0.176612	1.13023	0.0165068	0.0369457	ENSG00000179698	AC104592.2
ILMN_1789502	0.147584	1.10771	0.0291458	0.042752	ENSG00000076716	GPC4
ILMN_1789505	0.171972	1.1266	0.0223317	0.0396126	ENSG00000150995	ITPR1
ILMN_1789567	-0.239556	-1.18063	0.0204527	0.0391101	ENSG00000102316	MAGED2
ILMN_1789593	0.112359	1.08099	0.0230099	0.0399954	ENSG00000110844	PRPF40B
ILMN_1789732	-0.11272	-1.08127	0.020446	0.0391227	ENSG00000240849	TMEM189
ILMN_1789807	0.0852518	1.06087	0.0409311	0.0464961	ENSG00000249638	#N/A
ILMN_1789944	-0.207207	-1.15445	0.00665815	0.0306442	ENSG00000176894	PXMP2
ILMN_1789994	0.0684435	1.04858	0.0374835	0.0453845	ENSG00000168487	BMP1
ILMN_1790100	0.142232	1.10361	0.0334976	0.0442174	ENSG00000165490	C11orf82
ILMN_1790218	0.129639	1.09402	0.0179978	0.0380255	ENSG00000141759	TXNL4A
ILMN_1790249	-0.270127	-1.20591	0.0104406	0.0329462	ENSG00000197932	F8A1
ILMN_1790461	-0.279053	-1.2134	0.00237944	0.0264073	ENSG00000137288	C6orf125
ILMN_1790555	0.191493	1.14194	0.00236308	0.0263251	ENSG00000135205	CCDC146
ILMN_1790689	-0.114085	-1.08229	0.0359659	0.0449535	ENSG00000103196	CRISPLD2
ILMN_1790741	-0.142113	-1.10352	0.0175771	0.0377883	ENSG00000070423	RNF126
ILMN_1790778	0.1931	1.14322	0.028076	0.0424097	ENSG00000240694	PNMA2
ILMN_1790782	-0.203051	-1.15113	0.0170996	0.0373348	ENSG00000175221	MED16
ILMN_1790784	-0.157144	-1.11508	0.0468166	0.0486185	ENSG00000186448	ZNF197
ILMN_1790987	0.114221	1.08239	0.00821196	0.0316947	ENSG00000086758	HUWE1
ILMN_1791006	0.17352	1.12781	0.0141227	0.0354393	ENSG00000135541	AHI1
ILMN_1791039	0.116304	1.08395	0.0149017	0.0358934	ENSG00000137815	RTF1
ILMN_1791097	0.181875	1.13436	0.0392818	0.0459172	ENSG00000081019	RSBN1
ILMN_1791188	0.036645	1.02573	0.0481581	0.0491952	ENSG00000196208	GREB1
ILMN_1791226	-0.119084	-1.08605	0.0216822	0.0397057	ENSG00000167693	NXN
ILMN_1791280	-0.137267	-1.09982	0.0222657	0.039711	ENSG00000152137	HSPB8
ILMN_1791314	0.114559	1.08264	0.0408233	0.0464814	ENSG00000159788	RGS12
ILMN_1791329	-0.0914111	-1.06541	0.00631566	0.0301043	ENSG00000132704	FCRL2
ILMN_1791366	-0.138084	-1.10044	0.00562929	0.0290452	ENSG00000167771	RCOR2
ILMN_1791400	0.171831	1.12649	0.000524416	0.0233683	ENSG00000107669	ATE1
ILMN_1791568	0.169329	1.12454	0.045173	0.047858	ENSG00000166037	CEP57
ILMN_1791792	-0.230624	-1.17334	0.000735152	0.0220621	ENSG00000078237	C12orf5
ILMN_1792075	0.0929613	1.06656	0.0293142	0.0427008	ENSG00000012124	CD22
ILMN_1792242	0.122753	1.08881	0.0333631	0.0441787	ENSG00000213865	C8orf44
ILMN_1792270	0.169906	1.12499	0.0460189	0.0481985	ENSG00000151893	C10orf46
ILMN_1792314	-0.16118	-1.1182	0.026934	0.0417569	ENSG00000138107	ACTR1A
ILMN_1792409	0.197036	1.14634	0.0225807	0.0398379	ENSG00000126016	AMOT
ILMN_1792435	0.162203	1.11899	0.033578	0.0442046	ENSG00000118007	STAG1
ILMN_1792489	-0.0775734	-1.05524	0.02597	0.0413076	ENSG00000163466	ARPC2
ILMN_1792508	0.125699	1.09104	0.0165637	0.0369604	ENSG00000116209	TMEM59
ILMN_1792587	0.239154	1.1803	0.000865302	0.0227219	ENSG00000119541	VPS4B
ILMN_1792744	0.119546	1.08639	0.0400503	0.0462094	ENSG00000007216	SLC13A2
ILMN_1793040	0.0680083	1.04827	0.00862725	0.0316368	ENSG00000185761	ADAMTSL5
ILMN_1793049	-0.066078	-1.04687	0.0369596	0.0450469	ENSG00000232416	BPESC1
ILMN_1793118	0.0723031	1.05139	0.0304762	0.0430709	ENSG00000106052	TAX1BP1
ILMN_1793201	-0.121867	-1.08814	0.0135089	0.0353153	ENSG00000103253	HAGHL
ILMN_1793239	-0.0651384	-1.04619	0.0489847	0.0495065	ENSG00000231082	RP11-514F8.1
ILMN_1793371	0.257782	1.19564	0.00225882	0.0263619	ENSG00000166783	KIAA0430
ILMN_1793410	0.100112	1.07186	0.00485316	0.0280968	ENSG00000172164	SNTB1
ILMN_1793643	-0.0576808	-1.04079	0.0292068	0.0427775	ENSG00000129282	MRM1
ILMN_1793651	-0.168085	-1.12357	0.00117643	0.0241949	ENSG00000177889	UBE2N
ILMN_1793729	-0.156254	-1.11439	0.0120601	0.0343025	ENSG00000167173	C15orf39
ILMN_1793829	0.130473	1.09465	0.00264041	0.0267774	ENSG00000143183	TMCO1
ILMN_1793832	0.130054	1.09433	0.0295827	0.0427323	ENSG00000115290	GRB14
ILMN_1793990	0.266113	1.20256	0.0307829	0.0431108	ENSG00000115738	ID2
ILMN_1794017	-0.299405	-1.23064	0.00158902	0.0247265	ENSG00000197019	SERTAD1
ILMN_1794165	-0.205046	-1.15272	0.010456	0.0328536	ENSG00000142657	PGD
ILMN_1794190	0.321568	1.24969	0.0154073	0.0362212	ENSG00000214882	CCPG1
ILMN_1794213	-0.116866	-1.08438	0.0150833	0.0361238	ENSG00000248487	#N/A
ILMN_1794233	-0.146176	-1.10663	0.0183678	0.0382576	ENSG00000231721	AC058791.2
ILMN_1794260	0.244769	1.1849	0.00389883	0.0273011	ENSG00000089094	KDM2B
ILMN_1794399	0.220032	1.16476	0.0196764	0.0387079	ENSG00000163788	SNRK
ILMN_1794501	0.0951222	1.06816	0.0384914	0.0457572	ENSG00000103044	HAS3
ILMN_1794560	-0.159317	-1.11676	0.0363227	0.0450739	ENSG00000127774	TMEM93
ILMN_1794599	0.135762	1.09867	0.0348663	0.0443903	ENSG00000100028	SNRPD3
ILMN_1794612	0.0746356	1.05309	0.0341018	0.0441433	ENSG00000182179	UBA7
ILMN_1794643	-0.0896177	-1.06409	0.0165772	0.0369626	ENSG00000197114	ZGPAT
ILMN_1794846	-0.0443581	-1.03122	0.0392557	0.0459415	ENSG00000128594	LRRC4
ILMN_1794967	0.0943774	1.0676	0.00544594	0.0290681	ENSG00000184708	EIF4ENIF1
ILMN_1795025	0.218196	1.16328	0.0456589	0.0480956	ENSG00000086102	NFX1
ILMN_1795128	0.261845	1.19901	0.00820616	0.0317557	ENSG00000120685	C13orf23
ILMN_1795158	-0.12661	-1.09173	0.028428	0.04244	ENSG00000000938	FGR
ILMN_1795228	0.100991	1.07251	0.0289845	0.0426858	ENSG00000107372	ZFAND5
ILMN_1795243	-0.197314	-1.14656	0.0219174	0.0396671	ENSG00000224892	RP11-550E22.1
ILMN_1795257	0.0812303	1.05792	0.0411396	0.0465352	ENSG00000167701	GPT
ILMN_1795325	-0.533796	-1.44773	0.00116275	0.0242527	ENSG00000163017	ACTG2
ILMN_1795429	0.111152	1.08009	0.00675449	0.0304677	ENSG00000035403	VCL
ILMN_1795454	0.21329	1.15933	0.00356229	0.0272122	ENSG00000111605	CPSF6
ILMN_1795564	-0.285603	-1.21892	0.00461517	0.0274207	ENSG00000168005	C11orf84
ILMN_1795639	-0.169985	-1.12505	0.00159408	0.0245454	ENSG00000170430	MGMT
ILMN_1795672	-0.106578	-1.07667	0.0029605	0.0263843	ENSG00000231887	PRH1
ILMN_1795719	-0.110331	-1.07948	0.0340053	0.0442128	ENSG00000132383	RPA1
ILMN_1795826	-0.117312	-1.08471	0.0185571	0.0382992	ENSG00000159720	ATP6V0D1
ILMN_1795836	0.0618588	1.04381	0.0386498	0.0458343	ENSG00000182362	C21orf57
ILMN_1795876	-0.14032	-1.10215	0.0487978	0.0495048	ENSG00000169727	GPS1
ILMN_1795905	-0.239221	-1.18035	0.0412646	0.0465156	ENSG00000174282	ZBTB4
ILMN_1795933	0.0922225	1.06601	0.032033	0.0437367	ENSG00000147457	CHMP7
ILMN_1796136	-0.0535275	-1.0378	0.0484278	0.0493166	ENSG00000172794	RAB37
ILMN_1796165	-0.120882	-1.0874	0.0076049	0.0307648	ENSG00000182512	GLRX5
ILMN_1796206	0.263787	1.20063	0.00897117	0.031865	ENSG00000230572	AC027612.4
ILMN_1796210	-0.100387	-1.07206	0.0306024	0.043063	ENSG00000148840	PPRC1
ILMN_1796235	-0.145293	-1.10595	0.0332643	0.0441672	ENSG00000141076	CIRH1A
ILMN_1796240	0.172264	1.12683	0.00429287	0.0271512	ENSG00000153339	KIAA1012
ILMN_1796411	0.249785	1.18903	0.0188105	0.0384179	ENSG00000113838	TBCCD1
ILMN_1796417	-0.232576	-1.17493	0.00143892	0.0253406	ENSG00000070669	ASNS
ILMN_1796436	-0.0674872	-1.04789	0.00996504	0.0329294	ENSG00000130038	EFCAB4B
ILMN_1796440	0.0527599	1.03725	0.0414768	0.0465585	ENSG00000149179	C11orf49
ILMN_1796508	-0.228777	-1.17184	0.039849	0.0461401	ENSG00000184428	TOP1MT
ILMN_1796900	-0.165063	-1.12122	0.0227901	0.0398251	ENSG00000015676	NUDCD3
ILMN_1796922	0.0604237	1.04277	0.0461099	0.048208	ENSG00000221990	C5orf55
ILMN_1797001	0.185975	1.13759	0.011256	0.0335738	ENSG00000107201	DDX58
ILMN_1797005	-0.206738	-1.15408	0.000764851	0.0222716	ENSG00000130313	PGLS
ILMN_1797030	0.174529	1.1286	0.0222034	0.0396962	ENSG00000156427	FGF18
ILMN_1797074	-0.130094	-1.09436	0.0193815	0.0385662	ENSG00000126749	EMG1
ILMN_1797189	0.208395	1.1554	8.8e-05	0.0287564	ENSG00000139625	MAP3K12
ILMN_1797302	0.135685	1.09861	0.0239691	0.04063	ENSG00000150722	PPP1R1C
ILMN_1797307	0.127532	1.09242	0.00688112	0.0306627	ENSG00000156970	BUB1B
ILMN_1797341	0.160066	1.11734	0.00050908	0.0230339	ENSG00000117713	ARID1A
ILMN_1797367	0.197951	1.14707	0.00793115	0.0312674	ENSG00000165699	TSC1
ILMN_1797372	0.12727	1.09222	0.0289053	0.0426331	ENSG00000181744	C3orf58
ILMN_1797453	0.111303	1.0802	0.0273243	0.0418764	ENSG00000114098	ARMC8
ILMN_1797698	0.17176	1.12643	0.00712077	0.0306172	ENSG00000244462	RBM12
ILMN_1797776	-0.14401	-1.10497	0.012725	0.0348456	ENSG00000150687	AP000654.2
ILMN_1797813	0.100713	1.0723	0.00678083	0.030493	ENSG00000178691	SUZ12
[truncated: 942 more rows]
